# Supplementary material for: 24-Methyl­enecyclo­artanone
Source: Acta Crystallogr Sect E Struct Rep Online. 2010 Jan 9;66(Pt 2):o260–1. doi: 10.1107/S1600536809055123 (PMC2979676; doi:10.1107/S1600536809055123)
Supplement: Supplementary file 2 [file e-66-0o260-Isup2.hkl]

# 
# h,k,l, Fc-squared, Fo-squared, sigma(Fo-squared) and status flag 
# 
data_I
_shelx_title ' f90910a in P2(1)' 
_shelx_refln_list_code          4 
_shelx_F_calc_maximum      172.15 
_exptl_crystal_F_000       488.00 
_reflns_d_resolution_high  0.8105 
 
loop_ 
 _symmetry_equiv_pos_as_xyz 
 'x, y, z' 
 '-x, y+1/2, -z' 
 
_cell_length_a     9.9179 
_cell_length_b    10.2119 
_cell_length_c    14.0772 
_cell_angle_alpha  90.000 
_cell_angle_beta  108.542 
_cell_angle_gamma  90.000 
 
_shelx_F_squared_multiplier     1.000 
 
loop_ 
 _refln_index_h 
 _refln_index_k 
 _refln_index_l 
 _refln_F_squared_calc 
 _refln_F_squared_meas 
 _refln_F_squared_sigma 
 _refln_observed_status 
   7 -10   0        5.11        2.41      4.34 o 
   5  -9   0        3.69        0.97      2.78 o 
   6  -9   0        3.32        2.29      2.90 o 
   7  -9   0        3.81        5.79      3.62 o 
   8  -9   0        0.97        1.69      3.98 o 
   4  -8   0       84.63       79.05      4.83 o 
   5  -8   0        2.00       -0.24      2.17 o 
   6  -8   0        2.81        5.67      2.90 o 
   7  -8   0       20.32       21.60      4.10 o 
   8  -8   0        4.21        3.86      3.74 o 
   3  -7   0      118.42      116.23      5.19 o 
   4  -7   0       24.55       19.19      2.78 o 
   5  -7   0        3.24        0.00      2.41 o 
   6  -7   0        0.00        1.09      2.41 o 
   7  -7   0       30.96       31.50      4.47 o 
   8  -7   0        1.42        3.86      3.38 o 
   9  -7   0        5.28        4.83      4.10 o 
   3  -6   0      168.86      151.47      5.67 o 
   4  -6   0      175.02      159.20      6.28 o 
   5  -6   0       30.14       27.52      3.26 o 
   6  -6   0        9.07        6.88      2.53 o 
   7  -6   0       51.59       49.73      4.83 o 
   8  -6   0        6.39        7.36      3.62 o 
   9  -6   0        4.65        8.69      4.59 o 
  10  -6   0        1.63       -0.12      4.95 o 
   2  -5   0      169.89      202.16      5.67 o 
   3  -5   0       42.40       41.52      3.14 o 
   4  -5   0       48.32       44.54      3.38 o 
   5  -5   0       57.55       50.45      4.10 o 
   6  -5   0       30.98       29.69      3.86 o 
   7  -5   0      126.53      121.66      7.00 o 
   8  -5   0       11.99       15.09      3.98 o 
   9  -5   0        2.63       -1.93      3.86 o 
  10  -5   0        1.19        4.22      5.07 o 
   2  -4   0      161.49      158.83      4.95 o 
   3  -4   0     2106.07     2227.77     21.72 o 
   4  -4   0      141.19      151.71      5.91 o 
   5  -4   0       66.79       61.43      4.22 o 
   6  -4   0       25.29       21.97      3.14 o 
   7  -4   0       81.45       73.38      5.55 o 
   8  -4   0       97.89       84.12      6.64 o 
   9  -4   0        7.89       13.64      4.34 o 
  10  -4   0        2.68        7.36      4.95 o 
  11  -4   0        1.51       -1.57      5.31 o 
   1  -3   0     1049.57     1152.99     11.83 o 
   2  -3   0       84.50       81.11      3.26 o 
   3  -3   0      464.85      457.79      8.45 o 
   4  -3   0      578.73      583.19     10.74 o 
   5  -3   0       35.63       34.88      3.38 o 
   6  -3   0        6.96        4.22      2.17 o 
   7  -3   0      123.93      124.44      6.88 o 
   8  -3   0       40.47       38.26      4.83 o 
   9  -3   0        3.48        3.02      3.38 o 
  10  -3   0        5.98        6.64      4.71 o 
  11  -3   0        0.61        1.81      5.43 o 
   1  -2   0      991.61     1051.97     10.38 o 
   2  -2   0      194.60      189.73      4.34 o 
   3  -2   0      706.59      662.85      9.78 o 
   4  -2   0      354.82      382.84      8.45 o 
   5  -2   0       29.48       23.54      2.78 o 
   6  -2   0      113.30       86.42      5.31 o 
   7  -2   0       69.21       67.47      5.43 o 
   8  -2   0       85.25       80.02      6.52 o 
   9  -2   0        0.97        0.60      3.62 o 
  10  -2   0        0.11       -1.57      4.10 o 
  11  -2   0        2.68        5.79      5.31 o 
   1  -1   0     2080.54     2037.07     15.81 o 
   2  -1   0      266.31      250.56      5.79 o 
   3  -1   0      285.69      297.75      3.98 o 
   4  -1   0      411.04      463.95      9.17 o 
   5  -1   0       35.23       40.19      2.29 o 
   6  -1   0       18.76       21.85      3.74 o 
   7  -1   0      212.53      206.39      8.57 o 
   8  -1   0       11.91       14.85      3.74 o 
   9  -1   0       16.87       24.50      4.47 o 
  10  -1   0       15.10       14.85      4.71 o 
  11  -1   0        1.19        2.66      4.47 o 
   1   0   0       40.91       47.22      3.92 o 
   2   0   0      318.59      345.49     19.91 o 
   3   0   0      601.59      640.05     47.92 o 
   4   0   0       21.29       19.85      1.27 o 
   5   0   0        0.25        0.53      0.87 o 
   6   0   0       28.90       27.67      2.08 o 
   7   0   0       88.86       81.59      5.55 o 
   8   0   0        7.34        9.05      3.02 o 
   9   0   0        0.33        1.57      3.38 o 
  10   0   0        4.64        6.28      3.26 o 
  11   0   0        7.75        9.17      4.59 o 
   1   1   0     2079.35     1961.52     66.62 o 
   2   1   0      266.09      251.85      2.55 o 
   3   1   0      285.65      311.78     10.86 o 
   4   1   0      411.00      448.14     30.96 o 
   5   1   0       35.28       39.38      2.59 o 
   6   1   0       18.76       18.94      1.48 o 
   7   1   0      212.59      198.68     10.80 o 
   8   1   0       11.90       13.58      2.13 o 
   9   1   0       16.86       20.64      3.98 o 
  10   1   0       15.09       14.97      4.10 o 
  11   1   0        1.19        3.62      4.10 o 
   0   2   0    29636.59    18921.77    113.81 o 
   1   2   0      991.15      919.57      9.17 o 
   2   2   0      194.38      193.47      3.50 o 
   3   2   0      706.23      753.15     63.97 o 
   4   2   0      354.83      397.48      5.49 o 
   5   2   0       29.41       22.68      1.42 o 
   6   2   0      113.35      102.70      6.64 o 
   7   2   0       69.22       65.35      3.19 o 
   8   2   0       85.22       83.04      6.28 o 
   9   2   0        0.96        1.33      2.29 o 
  10   2   0        0.11        1.33      3.02 o 
  11   2   0        2.68        7.60      4.22 o 
   1   3   0     1049.76     1060.54     11.22 o 
   2   3   0       84.53       85.21      2.90 o 
   3   3   0      464.88      476.17      6.70 o 
   4   3   0      579.17      628.20     24.44 o 
   5   3   0       35.65       36.93      1.82 o 
   6   3   0        6.95        6.57      1.27 o 
   7   3   0      123.99      129.14      6.64 o 
   8   3   0       40.46       36.93      4.34 o 
   9   3   0        3.48        4.83      3.02 o 
  10   3   0        5.98        3.38      3.26 o 
  11   3   0        0.61        1.09      3.62 o 
   0   4   0      140.38      160.88      4.34 o 
   1   4   0      127.68      120.85      2.73 o 
   2   4   0      161.69      147.85      4.83 o 
   3   4   0     2106.55     2283.29     17.38 o 
   4   4   0      141.22      157.29     11.95 o 
   5   4   0       66.78       64.46      7.60 o 
   6   4   0       25.26       24.46      1.77 o 
   7   4   0       81.47       72.54      5.31 o 
   8   4   0       97.89       80.14      5.91 o 
   9   4   0        7.88       11.71      3.38 o 
  10   4   0        2.67        4.10      3.50 o 
  11   4   0        1.51        1.93      3.50 o 
   1   5   0       41.65       34.12      1.70 o 
   2   5   0      169.69      178.87      5.55 o 
   3   5   0       42.37       46.35      2.78 o 
   4   5   0       48.25       45.62      2.90 o 
   5   5   0       57.59       51.62      4.89 o 
   6   5   0       30.96       29.57      3.98 o 
   7   5   0      126.47      112.00      6.40 o 
   8   5   0       11.99       13.16      3.26 o 
   9   5   0        2.63        2.53      2.78 o 
  10   5   0        1.19        3.38      3.62 o 
   0   6   0      538.39      644.87     10.62 o 
   1   6   0        5.80        4.25      1.15 o 
   2   6   0        8.18        5.45      1.24 o 
   3   6   0      169.02      160.76      5.31 o 
   4   6   0      174.98      175.49      5.55 o 
   5   6   0       30.16       30.63      3.80 o 
   6   6   0        9.09        5.07      1.81 o 
   7   6   0       51.59       54.79      5.07 o 
   8   6   0        6.39        4.71      3.02 o 
   9   6   0        4.65        4.22      3.14 o 
  10   6   0        1.63        3.26      3.50 o 
   1   7   0        2.31        2.23      1.24 o 
   2   7   0       51.98       53.65      2.49 o 
   3   7   0      118.39      120.09      4.83 o 
   4   7   0       24.57       19.79      2.41 o 
   5   7   0        3.24        3.26      1.69 o 
   6   7   0        0.00       -0.36      1.69 o 
   7   7   0       30.95       24.98      3.86 o 
   8   7   0        1.42        7.60      3.26 o 
   9   7   0        5.28        4.47      3.50 o 
   0   8   0      379.38      367.75      8.81 o 
   1   8   0       66.50       52.89      2.59 o 
   2   8   0        7.80        5.24      1.32 o 
   3   8   0       42.86       35.05      4.47 o 
   4   8   0       84.65       84.73      4.34 o 
   5   8   0        2.00        0.84      1.93 o 
   6   8   0        2.81        5.67      2.17 o 
   7   8   0       20.32       22.45      3.98 o 
   8   8   0        4.21        4.47      3.38 o 
   1   9   0       28.69       28.29      2.96 o 
   2   9   0       17.06       16.62      1.75 o 
   3   9   0      115.38       98.29     14.36 o 
   4   9   0        2.29        0.74      1.18 o 
   5   9   0        3.69        3.26      2.29 o 
   6   9   0        3.32        3.26      2.29 o 
   7   9   0        3.81        6.52      3.38 o 
   8   9   0        0.96        3.26      3.74 o 
   0  10   0       31.09       33.19      3.74 o 
   1  10   0       94.92       91.62      3.74 o 
   2  10   0        0.16        0.03      1.36 o 
   3  10   0       14.39        9.22      2.23 o 
   4  10   0        3.02        1.88      1.36 o 
   5  10   0        2.30        1.96      1.50 o 
   6  10   0        5.35        5.33      2.41 o 
   1  11   0        0.54       -0.48      4.22 o 
   2  11   0        4.22        5.07      4.71 o 
   3  11   0        3.17        1.93      4.34 o 
   4  11   0        1.53       -2.17      4.47 o 
   5  11   0        3.33        9.66      6.16 o 
   0  12   0        3.32        3.38      3.62 o 
   1  12   0       14.44        6.76      5.79 o 
   2  12   0        1.29       -0.48      4.71 o 
   3  12   0        0.28        2.53      4.83 o 
  -8  -9   1       16.12       21.36      4.95 o 
  -7  -9   1        2.56        2.29      3.38 o 
  -6  -9   1       10.55       10.74      3.26 o 
  -5  -9   1        4.81        5.07      2.66 o 
   5  -9   1        0.00       -0.97      2.29 o 
   6  -9   1        2.85        3.02      2.90 o 
   7  -9   1        6.44        6.64      3.86 o 
  -9  -8   1        4.43        6.64      5.07 o 
  -8  -8   1        9.12       10.50      4.10 o 
  -7  -8   1        3.78        9.05      3.50 o 
  -6  -8   1        3.55        4.83      2.90 o 
  -5  -8   1        8.92        8.45      2.66 o 
  -4  -8   1        1.19       -0.48      2.17 o 
   4  -8   1       19.02       21.00      3.14 o 
   5  -8   1       12.61        9.29      2.66 o 
   6  -8   1        0.88        1.57      2.53 o 
   7  -8   1        1.26        1.45      3.14 o 
   8  -8   1        7.42        6.28      3.98 o 
  -9  -7   1        1.04       -0.12      4.47 o 
  -8  -7   1       23.19       21.97      4.47 o 
  -7  -7   1        3.22        3.74      2.90 o 
  -6  -7   1      110.83       95.95      5.79 o 
  -5  -7   1       17.43       21.12      3.14 o 
  -4  -7   1       51.86       50.57      3.74 o 
   3  -7   1        4.66        3.86      1.93 o 
   4  -7   1       46.10       44.42      3.74 o 
   5  -7   1       11.82       12.31      2.90 o 
   6  -7   1        9.87        9.05      2.90 o 
   7  -7   1        3.25        3.02      2.78 o 
   8  -7   1        2.78        2.17      3.26 o 
   9  -7   1        0.62        3.62      4.47 o 
 -10  -6   1        1.02       -1.57      5.07 o 
  -9  -6   1        5.78        9.90      4.59 o 
  -8  -6   1        2.87        6.52      3.74 o 
  -7  -6   1       30.75       28.24      4.10 o 
  -6  -6   1       88.34       85.93      5.43 o 
  -5  -6   1        4.43        1.81      2.17 o 
  -4  -6   1       43.36       44.29      3.62 o 
  -3  -6   1        6.33        9.29      2.05 o 
   3  -6   1       33.77       33.79      3.02 o 
   4  -6   1       53.16       45.50      3.62 o 
   5  -6   1       39.30       33.91      3.38 o 
   6  -6   1        5.61        4.59      2.41 o 
   7  -6   1       18.73       13.64      3.26 o 
   8  -6   1       20.47       16.78      3.98 o 
   9  -6   1        6.50        4.83      4.10 o 
 -10  -5   1        3.23        5.19      4.83 o 
  -9  -5   1        1.52        0.36      3.50 o 
  -8  -5   1       15.73       15.81      3.98 o 
  -7  -5   1       69.66       67.11      5.55 o 
  -6  -5   1      197.95      206.39      8.33 o 
  -5  -5   1       30.55       30.05      3.38 o 
  -4  -5   1      308.70      301.01      7.85 o 
  -3  -5   1      363.80      408.43      8.57 o 
  -2  -5   1      491.04      530.45      8.93 o 
   2  -5   1      458.67      502.93      9.41 o 
   3  -5   1       74.26       68.92      3.98 o 
   4  -5   1       21.10       20.52      2.66 o 
   5  -5   1       12.81       10.74      2.41 o 
   6  -5   1        2.15        4.22      2.41 o 
   7  -5   1       18.09       14.12      3.62 o 
   8  -5   1       14.57       11.22      4.10 o 
   9  -5   1        6.03        2.17      3.98 o 
  10  -5   1        2.59        3.74      4.95 o 
 -11  -4   1        2.78        5.07      5.67 o 
 -10  -4   1        1.62        1.57      4.47 o 
  -9  -4   1        1.08        0.60      3.50 o 
  -8  -4   1        0.25        1.21      3.14 o 
  -7  -4   1       36.80       42.97      4.59 o 
  -6  -4   1       56.55       51.42      4.34 o 
  -5  -4   1       76.15       68.19      4.22 o 
  -4  -4   1      146.02      162.45      5.79 o 
  -3  -4   1      774.55      798.75     11.47 o 
  -2  -4   1       34.84       45.50      2.78 o 
   2  -4   1      738.81      861.51     12.19 o 
   3  -4   1       61.87       61.92      3.38 o 
   4  -4   1      224.31      225.94      7.12 o 
   5  -4   1       98.93       88.95      4.95 o 
   6  -4   1       77.87       69.04      4.71 o 
   7  -4   1       14.99       13.64      3.26 o 
   8  -4   1      134.13      128.66      7.85 o 
   9  -4   1        3.59        3.74      3.74 o 
  10  -4   1        0.28        1.57      4.34 o 
 -11  -3   1        0.45        1.45      5.43 o 
 -10  -3   1        4.71        7.00      4.34 o 
  -9  -3   1        4.18        6.28      3.86 o 
  -8  -3   1       10.16       12.19      3.50 o 
  -7  -3   1      182.54      189.37      8.21 o 
  -6  -3   1       51.80       45.98      4.10 o 
  -5  -3   1        1.39        2.53      1.93 o 
  -4  -3   1      292.16      304.51      7.48 o 
  -3  -3   1     1411.54     1435.41     15.45 o 
  -2  -3   1      965.10     1034.10     11.47 o 
   1  -3   1     1034.68     1149.49     12.55 o 
   2  -3   1     1770.46     1861.10     18.10 o 
   3  -3   1      335.52      344.34      7.85 o 
   4  -3   1      684.75      650.30     11.47 o 
   5  -3   1       39.16       38.74      3.38 o 
   6  -3   1        7.12        7.12      2.05 o 
   7  -3   1        6.32        5.43      2.90 o 
   8  -3   1       35.56       38.26      5.07 o 
   9  -3   1       32.74       21.85      4.83 o 
  10  -3   1        3.50        3.86      4.71 o 
  11  -3   1        1.18       -0.60      5.19 o 
 -11  -2   1        2.19        4.22      5.55 o 
 -10  -2   1       25.37       31.14      5.79 o 
  -9  -2   1       17.64       21.24      4.71 o 
  -8  -2   1       16.74       21.85      3.98 o 
  -7  -2   1        5.41        4.71      2.78 o 
  -6  -2   1      110.47      119.97      6.28 o 
  -5  -2   1       12.32       12.31      2.41 o 
  -4  -2   1      132.06      118.88      4.59 o 
  -3  -2   1     3016.02     2981.86     24.50 o 
  -2  -2   1      249.17      231.61      4.71 o 
  -1  -2   1      105.93       61.80      2.05 o 
   1  -2   1     8735.80     8713.97     54.19 o 
   2  -2   1       67.15       66.62      2.29 o 
   3  -2   1       93.71       82.19      2.66 o 
   4  -2   1      224.06      234.15      6.28 o 
   5  -2   1        3.08        1.69      1.45 o 
   6  -2   1       55.52       55.04      3.14 o 
   7  -2   1       13.92       17.86      3.50 o 
   8  -2   1      239.38      258.53     10.74 o 
   9  -2   1       11.06       11.83      4.10 o 
  10  -2   1        5.92        7.85      4.34 o 
  11  -2   1        2.67        2.53      4.10 o 
 -11  -1   1        5.33       13.03      5.55 o 
 -10  -1   1       24.96       26.67      5.55 o 
  -9  -1   1        1.14       -2.05      2.90 o 
  -8  -1   1       63.68       79.05      6.88 o 
  -7  -1   1       89.33       98.12      6.64 o 
  -6  -1   1       19.92       24.50      3.38 o 
  -5  -1   1      191.03      172.57      4.24 o 
  -4  -1   1      104.62      106.48      4.77 o 
  -3  -1   1      112.11       91.43      2.39 o 
  -2  -1   1      895.61      807.50     25.59 o 
  -1  -1   1       31.91        8.69      0.72 o 
   0  -1   1     3627.85     3657.50     27.64 o 
   1  -1   1    17976.95    16446.58     71.09 o 
   2  -1   1      456.48      402.76      6.40 o 
   3  -1   1      169.76      181.52      4.71 o 
   4  -1   1      545.75      556.64      6.64 o 
   5  -1   1      120.76      126.61      3.50 o 
   6  -1   1       23.98       23.90      2.17 o 
   7  -1   1        0.84       -0.97      2.05 o 
   8  -1   1        3.47        5.67      2.78 o 
   9  -1   1       25.33       24.38      4.59 o 
  10  -1   1        1.05        0.24      3.38 o 
  11  -1   1        0.09       -1.45      3.74 o 
 -11   0   1        4.70        4.71      4.47 o 
 -10   0   1       11.61       19.91      5.91 o 
  -9   0   1       29.29       31.74      5.07 o 
  -8   0   1       29.97       35.79      2.81 o 
  -7   0   1        4.23        5.59      1.66 o 
  -6   0   1      127.49      122.71      3.94 o 
  -5   0   1        0.99        1.02      0.89 o 
  -4   0   1       51.51       47.64      1.28 o 
  -3   0   1       43.98       32.13      1.49 o 
  -2   0   1     2980.24     2968.67     65.96 o 
  -1   0   1       23.46       17.93      0.68 o 
   0   0   1      417.95      448.26      5.07 o 
   1   0   1     9074.11     8343.80     83.04 o 
   2   0   1     2233.90     1711.20     50.33 o 
   3   0   1      428.79      440.53     19.19 o 
   4   0   1       99.51       83.52      2.78 o 
   5   0   1       19.91       20.52      1.81 o 
   6   0   1        5.41        4.83      1.57 o 
   7   0   1       11.59       17.02      3.50 o 
   8   0   1      271.63      340.96     12.79 o 
   9   0   1       22.92       24.26      4.10 o 
  10   0   1        1.04       -0.12      3.50 o 
  11   0   1        5.21        5.19      4.71 o 
 -11   1   1        5.33       11.22      4.22 o 
 -10   1   1       24.96       21.85      4.10 o 
  -9   1   1        1.14        2.96      1.71 o 
  -8   1   1       63.70       61.70      4.41 o 
  -7   1   1       89.27       82.10      3.48 o 
  -6   1   1       19.93       19.27      1.82 o 
  -5   1   1      191.23      191.52     11.10 o 
  -4   1   1      104.77      125.51      7.18 o 
  -3   1   1      112.16       95.71      2.78 o 
  -2   1   1      894.85      868.67     16.41 o 
  -1   1   1       31.80       38.98      1.57 o 
   0   1   1     3628.10     3539.98     18.26 o 
   1   1   1    17979.09    16469.03    113.09 o 
   2   1   1      456.36      507.09     80.68 o 
   3   1   1      169.67      184.29      4.95 o 
   4   1   1      545.66      558.61     36.87 o 
   5   1   1      120.79      137.56     11.41 o 
   6   1   1       23.97       24.37      1.62 o 
   7   1   1        0.84        0.24      1.45 o 
   8   1   1        3.47        4.83      2.90 o 
   9   1   1       25.32       24.02      4.83 o 
  10   1   1        1.05        0.24      3.62 o 
  11   1   1        0.09       -0.48      3.38 o 
 -11   2   1        2.19        2.53      3.38 o 
 -10   2   1       25.38       30.54      4.59 o 
  -9   2   1       17.63       22.93      4.10 o 
  -8   2   1       16.72       15.83      2.53 o 
  -7   2   1        5.40        5.61      1.54 o 
  -6   2   1      110.49      116.45      5.31 o 
  -5   2   1       12.29       11.53      1.19 o 
  -4   2   1      132.13      125.51      4.47 o 
  -3   2   1     3015.72     3120.40     23.29 o 
  -2   2   1      248.97      257.44      5.67 o 
  -1   2   1      105.76      118.16      3.02 o 
   0   2   1      431.88      441.47      6.28 o 
   1   2   1     8736.91     8701.78     39.95 o 
   2   2   1       67.07       72.16      8.57 o 
   3   2   1       93.51       90.26      6.34 o 
   4   2   1      224.16      257.01      4.95 o 
   5   2   1        3.07        1.93      0.96 o 
   6   2   1       55.55       59.85      4.95 o 
   7   2   1       13.91       19.55      3.26 o 
   8   2   1      239.44      238.25      9.78 o 
   9   2   1       11.05       13.76      3.62 o 
  10   2   1        5.92        9.78      4.22 o 
  11   2   1        2.67        2.78      4.95 o 
 -11   3   1        0.46        1.93      3.26 o 
 -10   3   1        4.71        8.09      3.62 o 
  -9   3   1        4.17        4.10      2.53 o 
  -8   3   1       10.18        8.57      2.53 o 
  -7   3   1      182.46      164.84      4.74 o 
  -6   3   1       51.82       48.85      2.09 o 
  -5   3   1        1.37        1.33      1.13 o 
  -4   3   1      292.04      304.01     11.95 o 
  -3   3   1     1411.49     1415.38     16.17 o 
  -2   3   1      964.46      993.31     12.07 o 
  -1   3   1     1482.66     1583.99     14.85 o 
   0   3   1     1951.08     2024.65     73.74 o 
   1   3   1     1034.69     1087.81      9.17 o 
   2   3   1     1770.35     1877.51     13.52 o 
   3   3   1      335.33      369.84     35.00 o 
   4   3   1      684.88      721.04     39.17 o 
   5   3   1       39.13       38.02      1.74 o 
   6   3   1        7.12        8.21      1.57 o 
   7   3   1        6.33        4.22      2.29 o 
   8   3   1       35.56       35.85      4.71 o 
   9   3   1       32.74       22.69      4.10 o 
  10   3   1        3.50        5.31      3.62 o 
  11   3   1        1.18        2.17      3.98 o 
 -11   4   1        2.78        2.78      3.86 o 
 -10   4   1        1.62        2.17      3.50 o 
  -9   4   1        1.08        0.36      2.17 o 
  -8   4   1        0.25        0.60      2.05 o 
  -7   4   1       36.80       36.87      2.69 o 
  -6   4   1       56.47       48.98      3.50 o 
  -5   4   1       76.09       73.03      8.21 o 
  -4   4   1      146.04      164.65     14.60 o 
  -3   4   1      774.94      791.63     12.31 o 
  -2   4   1       34.85       41.04      2.78 o 
  -1   4   1       22.01       19.35      1.27 o 
   0   4   1      280.13      315.32     12.67 o 
   1   4   1     2030.39     2295.31     50.45 o 
   2   4   1      738.71      811.18      9.05 o 
   3   4   1       61.78       66.74      2.90 o 
   4   4   1      224.41      236.55      8.93 o 
   5   4   1       98.91      102.35      2.92 o 
   6   4   1       77.92       75.07      3.38 o 
   7   4   1       14.99       13.03      2.78 o 
   8   4   1      134.12      141.57      8.09 o 
   9   4   1        3.59        7.36      3.50 o 
  10   4   1        0.28        1.45      3.26 o 
 -10   5   1        3.23        3.26      3.14 o 
  -9   5   1        1.52        0.48      2.66 o 
  -8   5   1       15.71       17.62      3.38 o 
  -7   5   1       69.67       64.45      5.07 o 
  -6   5   1      197.95      201.35     18.29 o 
  -5   5   1       30.59       28.85      3.26 o 
  -4   5   1      308.76      302.22      6.64 o 
  -3   5   1      363.75      380.67      8.93 o 
  -2   5   1      491.17      498.47      9.78 o 
  -1   5   1      496.68      477.01     20.64 o 
   0   5   1      623.06      605.66      6.69 o 
   1   5   1      393.82      457.91      5.30 o 
   2   5   1      458.81      508.24      7.85 o 
   3   5   1       74.25       68.07      3.26 o 
   4   5   1       21.16       22.43      2.11 o 
   5   5   1       12.80        9.90      1.81 o 
   6   5   1        2.16        3.86      1.81 o 
   7   5   1       18.11       14.85      3.14 o 
   8   5   1       14.57       11.83      3.38 o 
   9   5   1        6.03        4.22      3.38 o 
  10   5   1        2.59        1.33      4.22 o 
 -10   6   1        1.02        3.26      3.38 o 
  -9   6   1        5.78        7.24      3.14 o 
  -8   6   1        2.87        6.52      2.90 o 
  -7   6   1       30.76       30.29      3.86 o 
  -6   6   1       88.33       92.52      9.66 o 
  -5   6   1        4.43        4.57      1.52 o 
  -4   6   1       43.33       39.10      3.02 o 
  -3   6   1        6.31        5.67      2.05 o 
  -2   6   1      180.77      167.48     16.66 o 
  -1   6   1       26.31       26.44      1.74 o 
   0   6   1       92.27      102.22      2.86 o 
   1   6   1      206.10      204.59      5.31 o 
   2   6   1       45.78       43.38      3.38 o 
   3   6   1       33.76       36.09      2.66 o 
   4   6   1       53.15       48.64      3.14 o 
   5   6   1       39.33       38.38      2.90 o 
   6   6   1        5.61        6.64      1.93 o 
   7   6   1       18.72       16.90      3.50 o 
   8   6   1       20.45       19.67      3.86 o 
   9   6   1        6.50        4.34      3.38 o 
  -9   7   1        1.04        0.72      3.14 o 
  -8   7   1       23.19       21.85      4.10 o 
  -7   7   1        3.21        3.14      2.66 o 
  -6   7   1      110.81       94.74      4.47 o 
  -5   7   1       17.43       19.91      2.53 o 
  -4   7   1       51.90       49.61      3.38 o 
  -3   7   1       38.08       33.60      5.01 o 
  -2   7   1      144.29      130.18      7.18 o 
  -1   7   1       42.78       40.43      2.23 o 
   0   7   1        1.23        1.18      1.15 o 
   1   7   1      500.48      499.90      7.08 o 
   2   7   1       46.69       43.44      5.31 o 
   3   7   1        4.65        3.74      1.93 o 
   4   7   1       46.08       49.73      3.26 o 
   5   7   1       11.81       14.85      2.29 o 
   6   7   1        9.88       10.86      2.29 o 
   7   7   1        3.26        0.72      2.53 o 
   8   7   1        2.78        3.26      3.14 o 
   9   7   1        0.62        2.41      3.38 o 
  -9   8   1        4.42        5.07      3.62 o 
  -8   8   1        9.12        7.48      3.38 o 
  -7   8   1        3.77       10.26      3.26 o 
  -6   8   1        3.55        2.53      2.05 o 
  -5   8   1        8.91        8.33      2.41 o 
  -4   8   1        1.18        0.97      1.81 o 
  -3   8   1       66.18       49.52     10.14 o 
  -2   8   1      126.63      114.41     11.77 o 
  -1   8   1       18.48       14.03      1.93 o 
   0   8   1      135.47      132.03      5.19 o 
   1   8   1       64.84       55.62      3.62 o 
   2   8   1        6.83        6.48      1.33 o 
   3   8   1       86.09       71.48     16.41 o 
   4   8   1       19.01       18.59      2.41 o 
   5   8   1       12.60       12.79      2.41 o 
   6   8   1        0.88        2.41      2.05 o 
   7   8   1        1.26        4.59      3.26 o 
   8   8   1        7.42       16.41      4.47 o 
  -8   9   1       16.13       15.81      4.10 o 
  -7   9   1        2.56        1.69      2.90 o 
  -6   9   1       10.55        9.53      2.66 o 
  -5   9   1        4.81        9.05      2.66 o 
  -4   9   1        2.19        9.69     25.77 o 
  -3   9   1       24.08       23.10      3.80 o 
  -2   9   1        7.25        8.46      1.59 o 
  -1   9   1       67.99       68.74      3.09 o 
   0   9   1       47.34       56.92      2.90 o 
   1   9   1       35.06       34.04      2.22 o 
   2   9   1       42.82       41.54      2.39 o 
   3   9   1        5.34        4.08      1.33 o 
   4   9   1       14.05        8.59      3.08 o 
   5   9   1        0.00       -0.60      4.47 o 
   6   9   1        2.86        3.62      4.71 o 
  -7  10   1        8.83       15.69      4.22 o 
  -6  10   1        1.78        7.36      2.78 o 
  -5  10   1        0.81       -1.09      2.29 o 
  -4  10   1        2.59        0.24      2.29 o 
  -3  10   1       25.96       30.05      3.38 o 
  -2  10   1       28.59       30.05      4.34 o 
  -1  10   1       11.71       12.43      2.90 o 
   0  10   1       35.35       31.85      2.99 o 
   1  10   1       38.60       31.53      3.01 o 
   2  10   1        1.57        0.17      1.54 o 
   3  10   1       14.22       12.35      2.15 o 
   4  10   1        4.95        2.94      1.81 o 
   5  10   1        4.64        2.23      1.50 o 
   6  10   1        2.75        2.57      1.61 o 
  -5  11   1        1.12        0.24      5.19 o 
  -4  11   1        9.25       11.35      3.14 o 
  -3  11   1        0.42       -1.69      2.41 o 
  -2  11   1       12.59       12.91      2.66 o 
  -1  11   1        0.59       -1.39      2.03 o 
   0  11   1       14.81       14.56      2.84 o 
   1  11   1        0.18        1.89      2.05 o 
   2  11   1       19.98       15.72      2.39 o 
   3  11   1        0.89        0.09      1.95 o 
   4  11   1        0.68        1.56      1.87 o 
   5  11   1        2.03        2.31      1.83 o 
  -3  12   1        3.04        0.71      2.90 o 
  -2  12   1        0.47        1.11      3.13 o 
  -1  12   1       16.72       14.60      5.31 o 
   0  12   1        0.71        1.33      3.62 o 
   1  12   1        6.88        3.62      4.95 o 
   2  12   1        2.41        1.09      5.07 o 
   3  12   1        5.93        9.05      5.67 o 
   5  -9   2       20.50       21.60      3.50 o 
   6  -9   2        0.46        0.48      2.90 o 
   7  -9   2        0.62        0.72      3.26 o 
  -9  -8   2        7.49       10.98      4.95 o 
  -8  -8   2        0.56        1.93      3.74 o 
  -7  -8   2       29.60       28.36      4.34 o 
  -6  -8   2       15.79       16.78      3.38 o 
  -5  -8   2       38.80       40.43      3.86 o 
   4  -8   2       11.07        7.36      2.41 o 
   5  -8   2        0.78        2.05      2.66 o 
   6  -8   2        2.02        2.05      2.53 o 
   7  -8   2        0.81        2.17      3.14 o 
   8  -8   2        4.11        2.90      3.50 o 
 -10  -7   2        2.98        0.00      5.55 o 
  -9  -7   2        7.38       11.35      4.71 o 
  -8  -7   2        4.71        8.21      3.74 o 
  -7  -7   2       13.75       12.43      3.38 o 
  -6  -7   2        3.79        4.83      2.53 o 
  -5  -7   2       39.17       35.00      3.62 o 
  -4  -7   2       15.00       13.76      2.66 o 
   3  -7   2       30.63       33.79      3.26 o 
   4  -7   2       46.46       39.35      3.62 o 
   5  -7   2       18.93       18.22      3.14 o 
   6  -7   2        8.72        6.52      2.66 o 
   7  -7   2        3.14        2.66      2.78 o 
   8  -7   2        3.54        5.67      3.50 o 
   9  -7   2        4.24        3.50      4.22 o 
 -10  -6   2        1.98        1.57      5.31 o 
  -9  -6   2        2.51        1.93      4.10 o 
  -8  -6   2        5.05        6.88      3.86 o 
  -7  -6   2       52.19       47.92      4.95 o 
  -6  -6   2      119.75      116.47      6.16 o 
  -5  -6   2       79.39       90.88      5.07 o 
  -4  -6   2       15.47       13.40      2.66 o 
  -3  -6   2        4.64        2.29      1.81 o 
   3  -6   2       90.14       85.21      4.59 o 
   4  -6   2       29.02       27.40      3.14 o 
   5  -6   2        2.00        0.72      1.93 o 
   6  -6   2       15.31       11.47      2.78 o 
   7  -6   2       16.03        9.78      3.26 o 
   8  -6   2        6.76        7.97      3.50 o 
   9  -6   2        7.53        7.72      4.34 o 
 -11  -5   2        2.43        4.71      6.28 o 
 -10  -5   2        0.24        1.81      4.59 o 
  -9  -5   2        0.15       -0.97      3.38 o 
  -8  -5   2        8.63        6.76      3.26 o 
  -7  -5   2       44.64       45.14      4.83 o 
  -6  -5   2       54.63       57.33      4.59 o 
  -5  -5   2       49.17       52.02      4.10 o 
  -4  -5   2       82.85       80.38      4.22 o 
  -3  -5   2      275.74      299.92      7.00 o 
  -2  -5   2      123.18      145.07      4.34 o 
   2  -5   2     1747.28     1925.79     20.76 o 
   3  -5   2       76.37       76.40      4.34 o 
   4  -5   2      105.02       98.12      4.83 o 
   5  -5   2       84.66       69.88      4.59 o 
   6  -5   2        3.23        2.53      2.41 o 
   7  -5   2        3.56        2.05      2.78 o 
   8  -5   2        7.07        5.19      3.62 o 
   9  -5   2        7.52        8.93      4.83 o 
  10  -5   2        5.62        3.86      5.31 o 
 -11  -4   2        2.35        2.29      5.31 o 
 -10  -4   2        3.49        2.41      4.47 o 
  -9  -4   2        5.45        7.12      3.98 o 
  -8  -4   2        7.02        6.64      3.26 o 
  -7  -4   2       47.64       47.55      4.83 o 
  -6  -4   2      165.55      164.75      7.12 o 
  -5  -4   2      170.89      179.95      6.64 o 
  -4  -4   2       36.62       41.88      3.14 o 
  -3  -4   2        7.62       12.91      2.05 o 
  -2  -4   2       26.45       33.67      2.41 o 
   2  -4   2      364.78      378.74      8.09 o 
   3  -4   2      638.77      613.61     10.98 o 
   4  -4   2       16.85       16.41      2.53 o 
   5  -4   2        7.57        4.71      2.05 o 
   6  -4   2      156.98      148.33      7.00 o 
   7  -4   2       13.69       13.28      3.38 o 
   8  -4   2        3.53        3.02      3.14 o 
   9  -4   2       27.91       25.47      5.07 o 
  10  -4   2        5.78       10.02      5.19 o 
 -11  -3   2        2.54        6.64      5.43 o 
 -10  -3   2       27.40       35.36      6.16 o 
  -9  -3   2        4.69        8.69      3.98 o 
  -8  -3   2        4.31        4.71      3.26 o 
  -7  -3   2       32.16       38.02      4.22 o 
  -6  -3   2       36.89       35.85      3.86 o 
  -5  -3   2       55.41       54.55      3.86 o 
  -4  -3   2      108.43       98.61      4.34 o 
  -3  -3   2      373.36      401.91      7.36 o 
  -2  -3   2      175.99      187.56      4.34 o 
   1  -3   2      315.95      323.46      6.52 o 
   2  -3   2     2854.09     3128.02     19.79 o 
   3  -3   2       40.86       39.23      2.29 o 
   4  -3   2      165.46      141.09     16.17 o 
   5  -3   2        3.30        3.98      1.57 o 
   6  -3   2       33.94       32.71      2.90 o 
   7  -3   2        0.91        0.72      2.41 o 
   8  -3   2       64.97       66.50      6.16 o 
   9  -3   2        7.09        9.78      3.98 o 
  10  -3   2        3.42        4.10      3.98 o 
 -11  -2   2        1.03        1.09      4.71 o 
 -10  -2   2        5.37        9.17      4.22 o 
  -9  -2   2       22.71       22.45      4.83 o 
  -8  -2   2       16.67       13.76      3.50 o 
  -7  -2   2       61.65       59.26      4.83 o 
  -6  -2   2      239.88      243.08      8.21 o 
  -5  -2   2      309.75      309.82      8.09 o 
  -4  -2   2      379.78      335.41      7.24 o 
  -3  -2   2      127.05      122.87      3.98 o 
  -2  -2   2      392.12      363.05      5.43 o 
  -1  -2   2      419.67      480.12      5.31 o 
   0  -2   2      524.62      514.52      8.93 o 
   1  -2   2     1427.13     1468.96     19.79 o 
   2  -2   2      150.69      156.66      3.50 o 
   3  -2   2      166.48      167.40      3.86 o 
   4  -2   2        1.82        2.53      1.21 o 
   5  -2   2       42.64       41.88      2.41 o 
   6  -2   2       17.44       16.29      2.17 o 
   7  -2   2       17.62       18.35      3.14 o 
   8  -2   2        1.61        1.09      2.29 o 
   9  -2   2      100.81      104.28      7.60 o 
  10  -2   2        6.31        7.12      3.74 o 
 -11  -1   2        5.18        7.12      5.55 o 
 -10  -1   2       25.42       29.93      5.43 o 
  -9  -1   2       27.67       33.79      5.55 o 
  -8  -1   2        4.13        0.60      2.78 o 
  -7  -1   2        1.79        3.71      1.48 o 
  -6  -1   2      171.65      160.85      4.48 o 
  -5  -1   2       18.80       17.02      1.65 o 
  -4  -1   2      403.38      424.10      5.97 o 
  -3  -1   2      411.29      367.94      4.82 o 
  -2  -1   2      295.82      311.87      5.67 o 
  -1  -1   2     1835.23     1766.93     88.65 o 
   0  -1   2       28.78       24.14      0.84 o 
   1  -1   2      335.41      350.49      4.10 o 
   2  -1   2     1133.89     1155.76     23.54 o 
   3  -1   2      233.77      217.97      5.67 o 
   4  -1   2       37.53       36.09      2.05 o 
   5  -1   2      110.12      102.23      3.38 o 
   6  -1   2       43.83       46.11      2.66 o 
   7  -1   2        3.08        5.79      2.29 o 
   8  -1   2       25.18       24.98      4.22 o 
   9  -1   2        0.87        0.24      2.90 o 
  10  -1   2       40.18       43.57      6.03 o 
  11  -1   2        1.51        7.24      4.59 o 
 -11   0   2        0.17        2.41      5.91 o 
 -10   0   2        2.54        1.33      3.86 o 
  -9   0   2       36.66       31.41      2.95 o 
  -8   0   2       21.70       22.09      2.32 o 
  -7   0   2       17.97       17.71      2.11 o 
  -6   0   2       37.21       39.27      2.49 o 
  -5   0   2      289.57      313.79      5.54 o 
  -4   0   2     1448.62     1384.91     16.17 o 
  -3   0   2       91.62       87.63      2.35 o 
  -2   0   2     2752.63     2632.86     16.81 o 
  -1   0   2      291.94      300.53      3.02 o 
   0   0   2      539.93      594.90      4.59 o 
   1   0   2        0.62        0.97      0.72 o 
   2   0   2     2269.58     2251.91     50.33 o 
   3   0   2      952.65      827.48     11.10 o 
   4   0   2        0.02       -0.84      1.21 o 
   5   0   2       11.99       13.16      1.69 o 
   6   0   2       88.23       87.74      3.38 o 
   7   0   2       46.25       41.28      4.10 o 
   8   0   2        7.00        9.29      3.38 o 
   9   0   2       70.61       83.64      7.12 o 
  10   0   2        1.42        1.69      3.86 o 
  11   0   2        2.09        0.72      4.22 o 
 -11   1   2        5.18        9.41      4.95 o 
 -10   1   2       25.43       19.31      4.47 o 
  -9   1   2       27.67       29.86      2.83 o 
  -8   1   2        4.12        1.25      1.45 o 
  -7   1   2        1.79        4.61      1.56 o 
  -6   1   2      171.66      155.97      4.33 o 
  -5   1   2       18.76       19.36      2.29 o 
  -4   1   2      403.11      401.56      4.41 o 
  -3   1   2      411.44      356.51      7.85 o 
  -2   1   2      296.09      286.52      9.96 o 
  -1   1   2     1834.65     1765.69     79.78 o 
   0   1   2       28.83       24.30      4.22 o 
   1   1   2      335.96      315.13      4.47 o 
   2   1   2     1133.84     1195.27     13.70 o 
   3   1   2      233.93      240.30     10.92 o 
   4   1   2       37.51       34.04      1.93 o 
   5   1   2      110.12      116.83      6.16 o 
   6   1   2       43.80       46.47      2.66 o 
   7   1   2        3.08        6.52      2.53 o 
   8   1   2       25.18       30.90      5.19 o 
   9   1   2        0.87        3.50      2.90 o 
  10   1   2       40.18       45.98      6.40 o 
  11   1   2        1.51        1.33      4.10 o 
 -11   2   2        1.03        0.36      3.02 o 
 -10   2   2        5.37        5.91      3.38 o 
  -9   2   2       22.73       19.98      2.41 o 
  -8   2   2       16.68       15.15      1.99 o 
  -7   2   2       61.68       59.61      3.03 o 
  -6   2   2      239.72      231.61      5.43 o 
  -5   2   2      309.71      297.48      4.11 o 
  -4   2   2      380.05      369.90      9.60 o 
  -3   2   2      127.20      130.29      5.19 o 
  -2   2   2      392.05      396.53     27.94 o 
  -1   2   2      419.63      417.30      9.29 o 
   0   2   2      524.10      517.15     24.50 o 
   1   2   2     1426.80     1389.55     10.14 o 
   2   2   2      150.50      160.86      7.85 o 
   3   2   2      166.39      176.59      2.52 o 
   4   2   2        1.82        4.73      1.81 o 
   5   2   2       42.64       49.06      1.87 o 
   6   2   2       17.42       19.79      2.17 o 
   7   2   2       17.62       18.59      3.02 o 
   8   2   2        1.61        0.84      2.53 o 
   9   2   2      100.82      112.12      8.33 o 
  10   2   2        6.31       11.47      5.19 o 
 -11   3   2        2.54        5.67      3.74 o 
 -10   3   2       27.40       25.71      4.47 o 
  -9   3   2        4.69        3.26      2.53 o 
  -8   3   2        4.30        6.89      1.65 o 
  -7   3   2       32.19       30.02      2.34 o 
  -6   3   2       36.91       33.11      1.91 o 
  -5   3   2       55.33       50.36      3.20 o 
  -4   3   2      108.53       99.27      3.15 o 
  -3   3   2      373.41      446.08      9.17 o 
  -2   3   2      176.28      179.47      4.95 o 
  -1   3   2      224.09      249.29      3.20 o 
   0   3   2      443.42      454.33     12.25 o 
   1   3   2      315.93      308.98      4.47 o 
   2   3   2     2854.31     3128.14     19.67 o 
   3   3   2       40.86       41.25      1.58 o 
   4   3   2      165.40      162.21      2.86 o 
   5   3   2        3.30        2.53      1.33 o 
   6   3   2       33.95       34.88      2.53 o 
   7   3   2        0.91       -0.36      2.05 o 
   8   3   2       64.98       67.95      5.79 o 
   9   3   2        7.09        9.05      3.62 o 
  10   3   2        3.42        7.48      4.10 o 
 -11   4   2        2.35        2.29      3.38 o 
 -10   4   2        3.49        3.14      2.78 o 
  -9   4   2        5.46        5.79      2.66 o 
  -8   4   2        7.03        7.42      1.83 o 
  -7   4   2       47.63       41.53      2.86 o 
  -6   4   2      165.51      154.63      4.83 o 
  -5   4   2      170.87      170.08      6.22 o 
  -4   4   2       36.66       40.90      2.30 o 
  -3   4   2        7.61       12.43      1.93 o 
  -2   4   2       26.46       29.57      2.53 o 
  -1   4   2      132.61      118.71      2.30 o 
   0   4   2      519.31      568.24      5.29 o 
   1   4   2      301.09      354.87      4.32 o 
   2   4   2      364.86      377.53      6.16 o 
   3   4   2      639.03      664.54      8.45 o 
   4   4   2       16.84       19.19      1.53 o 
   5   4   2        7.58        6.03      1.69 o 
   6   4   2      156.99      162.70      7.12 o 
   7   4   2       13.69       12.31      3.02 o 
   8   4   2        3.53        2.53      3.02 o 
   9   4   2       27.91       27.88      4.83 o 
  10   4   2        5.78       10.74      4.59 o 
 -11   5   2        2.43        5.67      3.62 o 
 -10   5   2        0.24        0.72      2.90 o 
  -9   5   2        0.15        2.78      2.78 o 
  -8   5   2        8.63        4.59      2.41 o 
  -7   5   2       44.64       48.11      3.11 o 
  -6   5   2       54.63       55.37      3.74 o 
  -5   5   2       49.08       52.34      7.78 o 
  -4   5   2       82.74       77.97      4.59 o 
  -3   5   2      275.79      309.70      8.33 o 
  -2   5   2      123.35      132.64      5.19 o 
  -1   5   2      190.84      161.73      3.06 o 
   0   5   2       89.86       89.51      2.66 o 
   1   5   2      413.60      407.24      5.02 o 
   2   5   2     1747.23     1921.93     15.93 o 
   3   5   2       76.31       75.07      3.26 o 
   4   5   2      105.08      108.38      3.98 o 
   5   5   2       84.65       80.14      3.74 o 
   6   5   2        3.22        2.78      1.57 o 
   7   5   2        3.56        5.67      2.90 o 
   8   5   2        7.07        7.12      3.26 o 
   9   5   2        7.51       10.26      4.10 o 
 -10   6   2        1.99        0.60      2.90 o 
  -9   6   2        2.51        2.78      2.78 o 
  -8   6   2        5.05        7.85      2.78 o 
  -7   6   2       52.18       49.17      3.36 o 
  -6   6   2      119.79      117.48     13.52 o 
  -5   6   2       79.38       99.89      9.23 o 
  -4   6   2       15.51       15.69      2.78 o 
  -3   6   2        4.66        2.53      1.81 o 
  -2   6   2       95.99       95.33      6.16 o 
  -1   6   2      325.32      329.41      5.13 o 
   0   6   2       66.21       64.57      2.32 o 
   1   6   2      109.94      117.63      2.99 o 
   2   6   2       70.63       72.35      5.79 o 
   3   6   2       90.22       90.88      3.86 o 
   4   6   2       29.00       29.69      2.53 o 
   5   6   2        2.00        0.00      1.45 o 
   6   6   2       15.32       13.03      2.17 o 
   7   6   2       16.04       15.57      3.50 o 
   8   6   2        6.77       10.02      3.38 o 
   9   6   2        7.53       10.62      4.34 o 
 -10   7   2        2.98        3.74      3.50 o 
  -9   7   2        7.38        6.40      3.26 o 
  -8   7   2        4.71        3.74      2.78 o 
  -7   7   2       13.73        7.24      2.66 o 
  -6   7   2        3.79        4.78      1.65 o 
  -5   7   2       39.12       33.67      3.02 o 
  -4   7   2       14.99       15.93      3.02 o 
  -3   7   2      100.69       88.14     10.50 o 
  -2   7   2      101.35       91.31      6.82 o 
  -1   7   2      164.03      142.11     11.10 o 
   0   7   2       11.97       13.47      1.48 o 
   1   7   2      129.68      126.85      9.05 o 
   2   7   2      122.49      115.31     11.77 o 
   3   7   2       30.62       37.66      3.02 o 
   4   7   2       46.49       46.59      3.14 o 
   5   7   2       18.94       16.54      2.29 o 
   6   7   2        8.72        7.72      2.17 o 
   7   7   2        3.14        5.07      3.14 o 
   8   7   2        3.54        6.52      3.50 o 
   9   7   2        4.24        3.62      3.98 o 
  -9   8   2        7.48       11.47      3.98 o 
  -8   8   2        0.56        1.09      2.78 o 
  -7   8   2       29.61       26.19      3.98 o 
  -6   8   2       15.80       17.86      2.90 o 
  -5   8   2       38.79       38.50      3.50 o 
  -4   8   2        1.19        0.78      1.39 o 
  -3   8   2        2.16        0.62      1.30 o 
  -2   8   2      126.45      112.13      8.15 o 
  -1   8   2      146.35      145.06      3.77 o 
   0   8   2       60.04       59.70      2.58 o 
   1   8   2       41.22       36.97      2.16 o 
   2   8   2       32.41       27.52      3.32 o 
   3   8   2        7.43        6.17      1.30 o 
   4   8   2       11.06       10.14      2.29 o 
   5   8   2        0.78        1.57      2.17 o 
   6   8   2        2.02        5.31      3.86 o 
  -8   9   2       10.10       17.50      4.34 o 
  -7   9   2        8.49        7.85      3.26 o 
  -6   9   2        1.82        1.93      2.29 o 
  -5   9   2       12.08       11.59      2.78 o 
  -4   9   2        3.71        6.64      3.38 o 
  -3   9   2       43.07       41.88      4.22 o 
  -2   9   2       33.22       32.39      4.83 o 
  -1   9   2       80.09       89.00      4.71 o 
   0   9   2       26.42       31.19      2.88 o 
   1   9   2       21.28       18.06      2.41 o 
   2   9   2       18.80       17.34      2.26 o 
   3   9   2       11.21        9.23      1.77 o 
   4   9   2       10.98        7.10      3.32 o 
   5   9   2       20.49       20.64      5.43 o 
   6   9   2        0.46        4.71      4.83 o 
  -7  10   2       29.53       27.52      4.71 o 
  -6  10   2        8.66       10.98      3.02 o 
  -5  10   2        8.15        6.52      2.66 o 
  -4  10   2        5.53        4.83      2.66 o 
  -3  10   2        2.18       -0.17      2.03 o 
  -2  10   2       46.75       40.64      5.25 o 
  -1  10   2        1.74       -0.02      1.99 o 
   0  10   2       19.29       20.27      2.72 o 
   1  10   2       24.29       21.09      2.72 o 
   2  10   2        3.51        3.93      1.86 o 
   3  10   2        5.71        3.95      1.66 o 
   4  10   2        3.23        0.97      1.38 o 
   5  10   2        2.30        0.79      1.38 o 
   6  10   2        0.29        0.45      1.87 o 
  -5  11   2        6.11        9.96      2.79 o 
  -4  11   2        0.04       -0.35      2.39 o 
  -3  11   2        3.44        4.87      2.81 o 
  -2  11   2        4.37        4.15      2.49 o 
  -1  11   2       28.20       27.24      3.26 o 
   0  11   2        8.72        8.76      2.28 o 
   1  11   2        0.49        0.08      2.05 o 
   2  11   2       12.52       11.35      2.22 o 
   3  11   2        1.39        1.83      3.32 o 
   4  11   2        3.01        2.03      1.71 o 
   5  11   2        2.08        1.55      1.63 o 
  -3  12   2        2.30        2.44      2.43 o 
  -2  12   2        2.81        3.15      2.67 o 
  -1  12   2        3.78        6.66      2.61 o 
   0  12   2        0.70        0.33      2.20 o 
   1  12   2        5.79        4.61      2.45 o 
   2  12   2        2.06        2.32      2.20 o 
   6  -9   3        0.21        0.36      2.78 o 
   7  -9   3       17.40       14.72      4.10 o 
  -7  -8   3        6.85        7.72      3.50 o 
  -6  -8   3       13.03       10.50      3.38 o 
  -5  -8   3       78.28       66.50      4.47 o 
   4  -8   3        3.28        2.05      2.17 o 
   5  -8   3       14.77       12.67      2.90 o 
   6  -8   3        1.37        1.81      2.66 o 
   7  -8   3        1.53        1.21      3.38 o 
   8  -8   3        0.26       -0.97      3.38 o 
 -10  -7   3        3.47        6.03      5.79 o 
  -9  -7   3        2.18        4.59      4.95 o 
  -8  -7   3        6.18       12.31      3.98 o 
  -7  -7   3       13.91       18.10      3.62 o 
  -6  -7   3       54.93       51.90      4.34 o 
  -5  -7   3       45.42       40.43      3.86 o 
  -4  -7   3       54.71       30.05      3.02 o 
   3  -7   3       13.11       13.16      2.53 o 
   4  -7   3        3.10        1.57      2.05 o 
   5  -7   3        7.57        6.64      2.53 o 
   6  -7   3       13.13        9.29      2.90 o 
   7  -7   3       10.58        7.12      3.14 o 
   8  -7   3        3.79        4.59      3.74 o 
 -10  -6   3        1.76        1.33      5.07 o 
  -9  -6   3        5.18        4.83      4.71 o 
  -8  -6   3        3.07        6.52      3.74 o 
  -7  -6   3        1.59        4.71      3.02 o 
  -6  -6   3       73.98       70.61      5.19 o 
  -5  -6   3      109.98      105.24      5.31 o 
  -3  -6   3       14.48       14.97      2.29 o 
   3  -6   3       37.76       39.47      3.38 o 
   4  -6   3        6.88        6.64      2.29 o 
   5  -6   3       12.68        9.66      2.66 o 
   6  -6   3       15.62        9.78      2.90 o 
   7  -6   3       13.74       11.59      3.14 o 
   8  -6   3        0.12       -0.12      3.26 o 
   9  -6   3        5.61       10.62      4.47 o 
 -11  -5   3        0.49        0.12      5.79 o 
 -10  -5   3        0.44        3.14      4.83 o 
  -9  -5   3        1.85        4.10      4.10 o 
  -8  -5   3        7.30        7.60      3.62 o 
  -7  -5   3       64.44       69.76      5.43 o 
  -6  -5   3      184.49      192.63      7.72 o 
  -5  -5   3      251.38      263.47      8.21 o 
  -4  -5   3       10.56       -0.84      1.33 o 
  -3  -5   3       90.92      103.68      4.10 o 
   2  -5   3      221.57      231.85      6.76 o 
   3  -5   3       78.04       70.12      4.22 o 
   4  -5   3       85.69       69.04      4.22 o 
   5  -5   3      103.74       99.93      5.43 o 
   6  -5   3       56.49       44.05      4.22 o 
   7  -5   3        5.14        5.43      3.02 o 
   8  -5   3        2.42        2.53      3.38 o 
   9  -5   3        4.32        8.09      4.83 o 
 -11  -4   3        3.84        7.48      5.67 o 
 -10  -4   3       13.28       21.12      5.55 o 
  -9  -4   3        4.44        4.95      3.86 o 
  -8  -4   3       15.66       14.72      3.74 o 
  -7  -4   3        3.06        5.31      2.78 o 
  -6  -4   3      376.30      421.70     11.10 o 
  -5  -4   3       39.77       40.19      3.50 o 
  -4  -4   3       25.00       17.50      2.41 o 
  -3  -4   3       50.02       54.31      3.02 o 
  -2  -4   3       90.77       97.52      3.26 o 
   2  -4   3      795.52      777.63     12.07 o 
   3  -4   3      434.42      462.38      9.78 o 
   4  -4   3       15.40       16.29      2.05 o 
   5  -4   3        7.50        8.09      2.05 o 
   6  -4   3        9.46        8.81      2.41 o 
   7  -4   3       65.07       57.57      5.43 o 
   8  -4   3       10.87        9.53      3.50 o 
   9  -4   3        5.48       12.19      4.22 o 
  10  -4   3        0.73       -0.12      3.50 o 
 -11  -3   3       11.09       11.59      5.79 o 
 -10  -3   3        3.94        5.67      4.47 o 
  -9  -3   3       19.35       24.74      4.83 o 
  -8  -3   3       52.52       53.11      5.55 o 
  -7  -3   3        3.39        4.22      3.02 o 
  -6  -3   3       27.15       31.02      3.74 o 
  -5  -3   3      366.56      453.81     10.14 o 
  -4  -3   3       67.47       58.54      3.38 o 
  -3  -3   3        9.00        9.41      1.81 o 
  -2  -3   3      461.22      484.95      6.52 o 
   0  -3   3       67.58       73.26      4.34 o 
   1  -3   3      177.92      197.21      4.10 o 
   2  -3   3      450.28      510.29      7.12 o 
   3  -3   3      216.51      185.99      4.71 o 
   4  -3   3      219.23      226.90      5.43 o 
   5  -3   3       85.26       81.59      4.83 o 
   6  -3   3       44.71       38.86      3.02 o 
   7  -3   3        4.73        7.12      2.53 o 
   8  -3   3        3.10        2.90      2.66 o 
   9  -3   3       17.19       17.62      3.98 o 
  10  -3   3       13.30       17.98      4.83 o 
 -11  -2   3        3.98       10.98      5.43 o 
 -10  -2   3       56.74       73.74      7.85 o 
  -9  -2   3       62.75       59.02      5.91 o 
  -8  -2   3       31.47       36.81      4.95 o 
  -7  -2   3       18.63       25.23      4.22 o 
  -6  -2   3      118.88      130.02     16.66 o 
  -5  -2   3      203.56      215.10     21.48 o 
  -4  -2   3      852.04      999.77     39.29 o 
  -3  -2   3      366.14      262.97     98.61 o 
  -2  -2   3     1467.44     1450.89      9.52 o 
  -1  -2   3      579.34      570.64      9.66 o 
   0  -2   3      973.59      954.21     12.91 o 
   1  -2   3        5.94        6.16      1.21 o 
   2  -2   3       55.69       53.11      2.17 o 
   3  -2   3      324.87      332.03      5.67 o 
   4  -2   3       28.65       27.04      2.05 o 
   5  -2   3       13.47       11.59      1.69 o 
   6  -2   3       54.67       52.86      3.14 o 
   7  -2   3       49.62       49.12      4.71 o 
   8  -2   3       28.20       31.86      4.47 o 
   9  -2   3        0.09       -0.84      2.90 o 
  10  -2   3       14.92       16.05      4.71 o 
 -12  -1   3        5.70        9.17      6.03 o 
 -11  -1   3        7.21       12.91      5.19 o 
 -10  -1   3        5.12       10.02      5.19 o 
  -9  -1   3       17.52       14.00      4.47 o 
  -8  -1   3       52.45       44.71      3.09 o 
  -7  -1   3       78.06       69.10      4.59 o 
  -6  -1   3       25.25       31.48      2.78 o 
  -5  -1   3      292.69      348.84     13.76 o 
  -4  -1   3      305.13      283.89      4.86 o 
  -3  -1   3      236.52      214.72      6.64 o 
  -2  -1   3     1293.36     1312.49     15.45 o 
  -1  -1   3      258.63      214.23     10.38 o 
   0  -1   3      226.95      239.82      4.71 o 
   1  -1   3      361.62      364.37      4.59 o 
   2  -1   3      214.32      220.02      3.86 o 
   3  -1   3      610.44      589.95     14.36 o 
   4  -1   3      159.59      132.40      6.52 o 
   5  -1   3       50.63       50.69      2.78 o 
   6  -1   3       59.61       57.45      3.14 o 
   7  -1   3       16.50       16.29      3.14 o 
   8  -1   3       44.62       38.86      4.71 o 
   9  -1   3       32.28       36.57      5.31 o 
  10  -1   3        2.25        2.41      3.86 o 
 -12   0   3        0.41        6.28      6.76 o 
 -11   0   3        5.29        9.90      5.07 o 
 -10   0   3        5.42        6.57      2.29 o 
  -9   0   3      210.90      189.95      6.05 o 
  -8   0   3      128.58      131.27     16.17 o 
  -7   0   3       10.67       13.02      2.78 o 
  -6   0   3       11.62        9.74      1.56 o 
  -5   0   3      151.91      178.61      4.26 o 
  -4   0   3      640.20      688.34     13.82 o 
  -3   0   3      142.40      155.89      3.74 o 
  -2   0   3     1795.46     1651.28    162.70 o 
  -1   0   3      289.43      255.04      4.95 o 
   0   0   3      388.40      420.38      3.98 o 
   1   0   3        3.12        2.78      0.84 o 
   2   0   3      841.59      819.63     21.72 o 
   3   0   3       15.95       19.07      1.57 o 
   4   0   3      130.30      106.69      4.47 o 
   5   0   3        3.92        5.07      1.57 o 
   6   0   3       86.11       78.81      3.50 o 
   7   0   3       11.66       13.52      3.02 o 
   8   0   3        7.57        8.57      3.26 o 
   9   0   3        2.48        3.50      3.62 o 
  10   0   3       69.58       80.62      7.97 o 
 -12   1   3        5.70       11.83      5.79 o 
 -11   1   3        7.20       12.07      4.71 o 
 -10   1   3        5.12        7.49      2.17 o 
  -9   1   3       17.51       13.82      2.28 o 
  -8   1   3       52.51       45.33      2.99 o 
  -7   1   3       78.13       69.71      3.21 o 
  -6   1   3       25.26       32.65      2.35 o 
  -5   1   3      292.47      331.48      7.85 o 
  -4   1   3      305.34      273.31      4.78 o 
  -3   1   3      236.66      210.69      4.95 o 
  -2   1   3     1293.45     1296.68     24.08 o 
  -1   1   3      258.60      260.32      6.46 o 
   0   1   3      227.32      251.33      2.59 o 
   1   1   3      361.88      338.67      6.16 o 
   2   1   3      214.39      230.77      3.86 o 
   3   1   3      610.85      625.19     22.57 o 
   4   1   3      159.58      185.63      4.83 o 
   5   1   3       50.66       47.19      4.83 o 
   6   1   3       59.64       60.95      3.38 o 
   7   1   3       16.51       15.69      3.14 o 
   8   1   3       44.63       41.28      4.95 o 
   9   1   3       32.29       42.00      6.03 o 
  10   1   3        2.25        3.02      4.34 o 
 -11   2   3        3.98        4.95      4.59 o 
 -10   2   3       56.74       55.46      3.91 o 
  -9   2   3       62.73       58.72      3.57 o 
  -8   2   3       31.46       30.70      2.59 o 
  -7   2   3       18.61       18.16      2.00 o 
  -6   2   3      118.98      115.16      3.90 o 
  -5   2   3      203.59      203.53      4.22 o 
  -4   2   3      851.64      952.27     13.52 o 
  -3   2   3      366.09      360.97      9.84 o 
  -2   2   3     1467.44     1431.05     10.28 o 
  -1   2   3      580.00      592.88     44.29 o 
   0   2   3      974.08      972.69     57.87 o 
   1   2   3        5.96        5.07      0.84 o 
   2   2   3       55.65       50.69      1.93 o 
   3   2   3      324.88      368.77      4.83 o 
   4   2   3       28.70       31.02      2.05 o 
   5   2   3       13.51       12.31      1.69 o 
   6   2   3       54.66       58.78      3.14 o 
   7   2   3       49.64       55.88      5.19 o 
   8   2   3       28.19       38.26      5.67 o 
   9   2   3        0.09        0.24      3.26 o 
  10   2   3       14.91       17.74      5.31 o 
 -11   3   3       11.09       13.28      4.22 o 
 -10   3   3        3.94        3.86      2.66 o 
  -9   3   3       19.35       20.24      2.43 o 
  -8   3   3       52.53       49.00      3.14 o 
  -7   3   3        3.38        2.90      1.45 o 
  -6   3   3       27.12       23.69      2.13 o 
  -5   3   3      366.42      427.83     25.35 o 
  -4   3   3       67.51       60.44      4.71 o 
  -3   3   3        8.96        8.90      1.45 o 
  -2   3   3      461.27      464.24      6.31 o 
  -1   3   3      665.91      681.38      4.97 o 
   0   3   3       67.63       78.50      1.66 o 
   1   3   3      177.99      195.16      3.50 o 
   2   3   3      450.31      495.21      6.16 o 
   3   3   3      216.32      199.37      2.75 o 
   4   3   3      219.38      224.61      4.83 o 
   5   3   3       85.25       91.73      3.62 o 
   6   3   3       44.68       28.85      6.88 o 
   7   3   3        4.73        6.16      2.53 o 
   8   3   3        3.10        4.95      3.38 o 
   9   3   3       17.20       18.47      4.95 o 
  10   3   3       13.31       15.69      5.67 o 
 -11   4   3        3.84        3.62      3.38 o 
 -10   4   3       13.28       13.64      3.62 o 
  -9   4   3        4.45        2.97      1.79 o 
  -8   4   3       15.66       16.51      2.13 o 
  -7   4   3        3.07        4.45      1.53 o 
  -6   4   3      376.32      370.94     29.63 o 
  -5   4   3       39.75       37.68      3.32 o 
  -4   4   3       24.89       26.35      3.38 o 
  -3   4   3       50.01       51.81      6.82 o 
  -2   4   3       90.81       93.43      4.16 o 
  -1   4   3      578.53      660.49      8.03 o 
   0   4   3      112.46      131.87      2.52 o 
   1   4   3       57.46       68.10      2.05 o 
   2   4   3      795.79      786.80      8.69 o 
   3   4   3      434.49      532.41     44.42 o 
   4   4   3       15.41       20.28      1.93 o 
   5   4   3        7.50        7.85      1.69 o 
   6   4   3        9.45       13.76      2.05 o 
   7   4   3       65.07       67.23      5.79 o 
   8   4   3       10.88       11.47      3.38 o 
   9   4   3        5.48        7.85      4.10 o 
 -11   5   3        0.49        1.09      3.14 o 
 -10   5   3        0.44        1.21      2.53 o 
  -9   5   3        1.85        4.71      2.66 o 
  -8   5   3        7.28        8.26      1.83 o 
  -7   5   3       64.47       71.27      3.58 o 
  -6   5   3      184.50      189.35      4.83 o 
  -5   5   3      251.44      249.68     32.10 o 
  -4   5   3       10.56       25.11      2.52 o 
  -3   5   3       91.02      101.36     10.74 o 
  -2   5   3       49.50       50.35      1.90 o 
  -1   5   3        6.61        5.53      0.98 o 
   0   5   3        1.68        2.58      0.96 o 
   1   5   3      117.62      118.41      4.95 o 
   2   5   3      221.47      259.61      5.43 o 
   3   5   3       78.12       75.43      3.14 o 
   4   5   3       85.74       78.09      3.50 o 
   5   5   3      103.77      110.31      4.22 o 
   6   5   3       56.51       52.50      3.14 o 
   7   5   3        5.14        4.95      2.90 o 
   8   5   3        2.42        0.84      3.50 o 
   9   5   3        4.33        5.55      3.98 o 
 -10   6   3        1.76        1.69      3.14 o 
  -9   6   3        5.18        4.34      2.90 o 
  -8   6   3        3.07        3.50      2.53 o 
  -7   6   3        1.60        2.85      1.68 o 
  -6   6   3       73.91       81.01      8.21 o 
  -5   6   3      109.94      120.99     14.30 o 
  -4   6   3       57.20       55.84      3.46 o 
  -3   6   3       14.44       11.87      2.16 o 
  -2   6   3       54.22       58.82      2.16 o 
  -1   6   3       86.55       79.00      5.43 o 
   0   6   3       71.07       63.83      2.28 o 
   1   6   3        7.58        3.42      1.15 o 
   2   6   3      130.71      121.96     14.91 o 
   3   6   3       37.73       39.95      2.78 o 
   4   6   3        6.87        8.93      2.05 o 
   5   6   3       12.68       11.59      2.05 o 
   6   6   3       15.62       10.14      2.29 o 
   7   6   3       13.73       13.64      3.38 o 
   8   6   3        0.12       -1.09      3.38 o 
   9   6   3        5.61        5.79      4.71 o 
 -10   7   3        3.47        5.55      3.38 o 
  -9   7   3        2.18        4.59      3.26 o 
  -8   7   3        6.18        7.24      3.02 o 
  -7   7   3       13.93       17.73      2.49 o 
  -6   7   3       54.95       58.76      7.18 o 
  -5   7   3       45.46       44.66      7.24 o 
  -4   7   3       54.64       70.90      7.12 o 
  -3   7   3       49.50       37.83      7.54 o 
  -2   7   3       48.28       45.25      2.05 o 
  -1   7   3      204.19      191.73      3.82 o 
   0   7   3       22.04       21.28      1.62 o 
   1   7   3      105.09       99.86      4.22 o 
   2   7   3       53.58       43.97      4.47 o 
   3   7   3       13.09       17.74      2.53 o 
   4   7   3        3.09        2.41      1.93 o 
   5   7   3        7.57        8.57      3.62 o 
   6   7   3       13.14       13.64      3.98 o 
  -9   8   3        9.24       10.74      3.74 o 
  -8   8   3        2.01        2.90      2.78 o 
  -7   8   3        6.85        5.07      2.78 o 
  -6   8   3       13.04        8.71      2.01 o 
  -5   8   3       78.29       78.26      7.12 o 
  -4   8   3       26.62       26.28      3.20 o 
  -3   8   3       33.93       33.20      3.19 o 
  -2   8   3       12.93       11.56      2.23 o 
  -1   8   3      139.20      137.29      5.11 o 
   0   8   3       15.53       13.67      2.03 o 
   1   8   3       47.24       45.46      3.18 o 
   2   8   3      104.51       87.44     12.25 o 
   3   8   3        3.46        6.06      1.51 o 
   4   8   3        3.28        2.41      3.50 o 
   5   8   3       14.78       15.21      4.34 o 
   6   8   3        1.37        1.57      3.86 o 
  -8   9   3        6.20       11.10      3.98 o 
  -7   9   3        8.13       14.72      3.62 o 
  -6   9   3        4.65        4.09      2.10 o 
  -5   9   3        1.99        1.50      2.72 o 
  -4   9   3       44.53       52.13      4.13 o 
  -3   9   3        9.77        8.64      2.43 o 
  -2   9   3       78.09       76.95      5.13 o 
  -1   9   3       42.16       42.71      3.32 o 
   0   9   3       42.14       37.82      3.17 o 
   1   9   3       69.49       61.99      3.80 o 
   2   9   3       23.83       22.55      3.98 o 
   3   9   3        3.79        3.67      2.66 o 
   4   9   3        0.22       -0.82      1.25 o 
   5   9   3        4.05        2.47      2.29 o 
   6   9   3        0.21        1.45      4.83 o 
  -7  10   3        1.15        7.12      3.62 o 
  -6  10   3       14.62       11.47      3.38 o 
  -5  10   3       28.35       28.81      3.26 o 
  -4  10   3        1.65        1.28      2.41 o 
  -3  10   3        5.64        5.65      2.54 o 
  -2  10   3        2.60        1.46      2.12 o 
  -1  10   3       46.76       44.95      3.77 o 
   0  10   3        5.04        7.41      2.12 o 
   1  10   3       15.34       13.10      2.19 o 
   2  10   3        8.85        7.69      2.06 o 
   3  10   3        4.58        5.80      1.87 o 
   4  10   3        0.10       -0.14      1.38 o 
   5  10   3        2.27        1.94      1.57 o 
   6  10   3        7.91        4.52      1.72 o 
  -5  11   3        7.28        8.34      2.81 o 
  -4  11   3       10.14       62.00     33.67 o 
  -3  11   3        0.09       -0.07      2.32 o 
  -2  11   3       10.42       10.30      2.67 o 
  -1  11   3        2.72       -0.46      2.06 o 
   0  11   3       14.45       13.74      2.52 o 
   1  11   3        0.88       -0.45      2.02 o 
   2  11   3        6.43        6.67      2.21 o 
   3  11   3        1.48        1.78      1.92 o 
   4  11   3        2.28        3.15      1.81 o 
  -3  12   3        2.10        2.32      2.86 o 
  -2  12   3        1.50        0.14      2.66 o 
  -1  12   3       13.18       16.13      3.92 o 
   0  12   3        3.87        3.23      2.36 o 
   1  12   3        1.54        1.70      2.32 o 
   2  12   3        3.52        3.60      2.27 o 
   6  -9   4       14.87       17.26      3.98 o 
   4  -8   4        7.01        6.16      2.78 o 
   5  -8   4        9.15        5.91      2.66 o 
   6  -8   4        5.37        6.03      3.02 o 
   7  -8   4       28.05       27.76      4.71 o 
  -8  -7   4        8.08        9.41      3.98 o 
  -7  -7   4        1.48       -1.09      3.14 o 
  -6  -7   4        1.28        3.26      2.41 o 
   4  -7   4       15.11       12.19      2.66 o 
   5  -7   4        4.25        4.95      2.41 o 
   6  -7   4        4.14        1.69      2.53 o 
   7  -7   4        0.60        1.69      3.14 o 
   8  -7   4       14.90       13.64      4.10 o 
  -9  -6   4        4.52        8.45      4.47 o 
  -8  -6   4        1.00        2.29      3.86 o 
  -7  -6   4       20.99       22.69      3.98 o 
  -6  -6   4        6.92        7.85      3.02 o 
  -5  -6   4       78.92       81.83      4.71 o 
  -4  -6   4       35.62       40.43      3.38 o 
  -3  -6   4       57.41       57.45      3.14 o 
   3  -6   4      150.77      130.83      5.79 o 
   4  -6   4       41.21       34.04      3.50 o 
   5  -6   4        7.43        3.50      1.93 o 
   6  -6   4        2.84        2.29      2.53 o 
   7  -6   4       12.12        8.93      3.14 o 
   8  -6   4        0.87        0.84      3.38 o 
 -11  -5   4       17.09       29.57      7.60 o 
 -10  -5   4        4.00        5.07      5.07 o 
  -9  -5   4        4.07        7.24      4.34 o 
  -8  -5   4       22.75       31.02      4.83 o 
  -7  -5   4       26.35       25.95      3.98 o 
  -6  -5   4       38.54       46.47      4.22 o 
  -4  -5   4      110.38      122.26      4.71 o 
  -3  -5   4        9.52        8.81      1.93 o 
   2  -5   4       35.00       34.40      3.14 o 
   3  -5   4      221.96      196.01      6.64 o 
   4  -5   4       39.36       35.85      3.50 o 
   5  -5   4       73.35       56.24      4.47 o 
   6  -5   4       15.11        7.85      2.78 o 
   7  -5   4        4.47        3.98      2.78 o 
   8  -5   4        1.86        1.81      3.02 o 
   9  -5   4        2.85        0.00      3.26 o 
 -11  -4   4        2.61        3.62      5.79 o 
 -10  -4   4        2.74        3.86      4.59 o 
  -9  -4   4       16.21       20.16      4.71 o 
  -8  -4   4       84.94      102.95      7.12 o 
  -7  -4   4       60.99       64.93      5.55 o 
  -6  -4   4       63.67       68.67      4.95 o 
  -5  -4   4       76.44       51.17      3.86 o 
  -4  -4   4       41.58       47.07      3.14 o 
  -3  -4   4       93.35       89.19      3.50 o 
  -2  -4   4      121.38      152.32      3.50 o 
   1  -4   4       93.52       87.99      5.55 o 
   2  -4   4      200.51      185.02      4.83 o 
   3  -4   4      204.69      188.52      5.07 o 
   4  -4   4       94.98       93.66      4.22 o 
   5  -4   4      119.52       97.28      4.95 o 
   6  -4   4       27.98       25.47      2.90 o 
   7  -4   4       12.25       13.76      3.26 o 
   8  -4   4        1.75        1.45      2.66 o 
   9  -4   4        2.38        3.98      3.62 o 
 -11  -3   4        9.45       11.59      5.79 o 
 -10  -3   4       22.55       26.55      5.79 o 
  -9  -3   4        7.12       10.50      4.47 o 
  -8  -3   4       49.14       54.55      5.55 o 
  -7  -3   4       13.12       15.81      3.50 o 
  -6  -3   4       96.22      105.37      5.91 o 
  -5  -3   4      405.10      497.74     10.62 o 
  -4  -3   4      561.62      616.87     10.14 o 
  -3  -3   4       65.06       77.61      3.14 o 
  -2  -3   4      200.50      234.15      3.98 o 
  -1  -3   4       53.11       54.43      3.98 o 
   0  -3   4       75.56       84.49      4.59 o 
   1  -3   4      114.87      113.81      3.38 o 
   2  -3   4       83.94       90.52      3.26 o 
   3  -3   4       38.13       44.29      2.53 o 
   4  -3   4       71.49       67.83      3.26 o 
   5  -3   4      101.71      102.35      4.22 o 
   6  -3   4       12.65        9.05      1.93 o 
   7  -3   4       17.24       16.66      3.14 o 
   8  -3   4        7.30        6.28      3.02 o 
   9  -3   4        1.13        1.45      3.14 o 
  10  -3   4        3.36        4.95      3.86 o 
 -12  -2   4        4.41       12.31      7.24 o 
 -11  -2   4        1.48        1.09      5.19 o 
 -10  -2   4        9.82       10.02      4.10 o 
  -9  -2   4       12.05       17.26      5.07 o 
  -8  -2   4      210.22      229.10     36.45 o 
  -7  -2   4      184.15      183.16      5.49 o 
  -6  -2   4        5.68        5.19      1.48 o 
  -5  -2   4      172.90      179.79      4.44 o 
  -4  -2   4      572.63      608.78     10.98 o 
  -3  -2   4       97.89      104.39      2.64 o 
  -2  -2   4       88.31       96.83      6.16 o 
  -1  -2   4      117.72      116.35      2.66 o 
   0  -2   4      962.08     1019.86     14.24 o 
   1  -2   4      146.47      145.19      3.50 o 
   2  -2   4       13.27       10.50      1.45 o 
   3  -2   4       83.39       93.05      3.38 o 
   4  -2   4       14.55       14.48      1.81 o 
   5  -2   4       52.12       51.54      2.90 o 
   6  -2   4       47.51       42.73      3.02 o 
   7  -2   4        4.72        4.22      2.41 o 
   8  -2   4       30.79       33.67      4.71 o 
   9  -2   4       13.50       17.50      4.47 o 
  10  -2   4        8.82       14.60      4.83 o 
 -12  -1   4        0.44        1.09      5.07 o 
 -11  -1   4        5.03        4.83      5.79 o 
 -10  -1   4       13.28       14.39      3.68 o 
  -9  -1   4      133.81      137.01      6.22 o 
  -8  -1   4      244.87      219.52      7.18 o 
  -7  -1   4        9.78        5.82      1.59 o 
  -6  -1   4        2.38        4.20      1.48 o 
  -5  -1   4      456.27      547.57      7.55 o 
  -4  -1   4     1423.79     1629.77     17.50 o 
  -3  -1   4      223.52      243.43      4.22 o 
  -2  -1   4      712.18      787.11      8.09 o 
  -1  -1   4      821.76      786.37     99.33 o 
   0  -1   4      134.48      137.83      2.66 o 
   1  -1   4      100.73      102.83      2.66 o 
   2  -1   4      386.06      416.27      6.03 o 
   3  -1   4       74.99       78.21      3.50 o 
   4  -1   4       18.56       15.09      1.69 o 
   5  -1   4        2.89        3.14      1.45 o 
   6  -1   4        3.51        3.74      1.57 o 
   7  -1   4        4.06        5.07      2.53 o 
   8  -1   4       48.60       43.57      5.07 o 
   9  -1   4        3.14        5.79      3.86 o 
  10  -1   4       17.97       29.57      5.91 o 
 -12   0   4       10.16       11.22      5.91 o 
 -11   0   4        0.14       -0.62      2.28 o 
 -10   0   4        1.59       -0.05      1.79 o 
  -9   0   4       47.63       49.03      4.53 o 
  -8   0   4       80.56       76.85      4.28 o 
  -7   0   4      115.60      125.71      4.26 o 
  -6   0   4        7.44        4.09      2.11 o 
  -5   0   4      449.41      502.14      7.30 o 
  -4   0   4     2648.71     2772.46     59.14 o 
  -3   0   4      381.55      377.81     14.00 o 
  -2   0   4      613.11      533.46    128.42 o 
  -1   0   4      117.50      118.96      2.17 o 
   0   0   4      224.73      215.68      3.02 o 
   1   0   4        9.13        7.48      1.09 o 
   2   0   4      658.40      685.30     15.93 o 
   3   0   4       27.13       34.16      2.05 o 
   4   0   4       49.05       42.97      2.41 o 
   5   0   4      184.71      185.75      5.07 o 
   6   0   4        0.01        0.36      1.57 o 
   7   0   4        1.68        1.93      2.53 o 
   8   0   4      127.93      147.25      8.81 o 
   9   0   4       15.64       18.83      4.47 o 
  10   0   4        0.00        2.41      4.10 o 
 -12   1   4        0.44       -0.97      4.59 o 
 -11   1   4        5.04        3.91      2.37 o 
 -10   1   4       13.28       12.72      2.46 o 
  -9   1   4      133.81      132.04      6.34 o 
  -8   1   4      244.80      207.34      5.76 o 
  -7   1   4        9.79        5.60      1.53 o 
  -6   1   4        2.38        2.60      1.41 o 
  -5   1   4      456.72      538.50      9.53 o 
  -4   1   4     1423.45     1590.74     29.75 o 
  -3   1   4      223.30      227.89      2.81 o 
  -2   1   4      711.63      728.36     19.49 o 
  -1   1   4      821.69      803.87      6.34 o 
   0   1   4      134.43      134.82      6.10 o 
   1   1   4      100.68       99.81      2.53 o 
   2   1   4      385.94      394.07     13.52 o 
   3   1   4       74.99       86.30      3.02 o 
   4   1   4       18.56       22.21      2.05 o 
   5   1   4        2.90        3.14      1.57 o 
   6   1   4        3.50        1.93      1.69 o 
   7   1   4        4.06        5.43      2.66 o 
   8   1   4       48.60       50.69      5.79 o 
   9   1   4        3.14        5.19      3.98 o 
  10   1   4       17.97       25.71      6.03 o 
 -12   2   4        4.41        3.86      5.07 o 
 -11   2   4        1.48        1.86      2.64 o 
 -10   2   4        9.82        8.94      2.23 o 
  -9   2   4       12.05       12.42      2.05 o 
  -8   2   4      210.23      198.14      5.83 o 
  -7   2   4      184.25      188.96      7.72 o 
  -6   2   4        5.65        3.26      1.39 o 
  -5   2   4      172.81      164.47      2.62 o 
  -4   2   4      572.35      585.52     32.89 o 
  -3   2   4       97.94       99.50      2.41 o 
  -2   2   4       88.33       81.59      3.38 o 
  -1   2   4      117.71      116.90      6.03 o 
   0   2   4      961.97     1022.63     22.69 o 
   1   2   4      146.51      154.37      3.02 o 
   2   2   4       13.22        9.66      1.33 o 
   3   2   4       83.32       87.99      2.90 o 
   4   2   4       14.53       15.21      1.81 o 
   5   2   4       52.09       57.21      3.14 o 
   6   2   4       47.51       49.61      4.34 o 
   7   2   4        4.72        7.85      3.38 o 
   8   2   4       30.80       33.19      4.71 o 
   9   2   4       13.50       23.17      5.31 o 
  10   2   4        8.82       19.07      5.67 o 
 -11   3   4        9.46        6.52      4.47 o 
 -10   3   4       22.56       19.98      2.69 o 
  -9   3   4        7.12        5.95      1.94 o 
  -8   3   4       49.11       48.04      3.92 o 
  -7   3   4       13.13       12.90      1.85 o 
  -6   3   4       96.27       92.66      4.77 o 
  -5   3   4      405.12      432.46     10.02 o 
  -4   3   4      561.42      586.73     32.29 o 
  -3   3   4       64.94       74.74      3.32 o 
  -2   3   4      200.43      210.05      7.30 o 
  -1   3   4       53.08       56.54      1.11 o 
   0   3   4       75.55       84.29      2.41 o 
   1   3   4      114.95      111.52      2.53 o 
   2   3   4       83.97       90.76      2.90 o 
   3   3   4       38.12       45.62      2.41 o 
   4   3   4       71.52       73.14      3.14 o 
   5   3   4      101.68      106.33      3.98 o 
   6   3   4       12.67       12.91      2.17 o 
   7   3   4       17.23       20.76      3.98 o 
   8   3   4        7.30        9.53      4.59 o 
   9   3   4        1.13        0.84      3.62 o 
 -11   4   4        2.61        4.22      3.26 o 
 -10   4   4        2.74        5.07      2.90 o 
  -9   4   4       16.19       16.71      2.43 o 
  -8   4   4       84.92       83.27      3.99 o 
  -7   4   4       60.96       57.56      3.24 o 
  -6   4   4       63.70       58.16      3.15 o 
  -5   4   4       76.48       85.09      3.92 o 
  -4   4   4       41.63       44.45      2.12 o 
  -3   4   4       93.37       85.51      3.86 o 
  -2   4   4      121.43      142.24      4.20 o 
  -1   4   4       88.01       85.97      2.96 o 
   0   4   4       37.62       40.59      1.54 o 
   1   4   4       93.59       94.33      2.25 o 
   2   4   4      200.40      194.08      4.34 o 
   3   4   4      204.71      186.35      4.47 o 
   4   4   4       95.04       98.61      3.62 o 
   5   4   4      119.55      113.81      4.34 o 
   6   4   4       27.98       27.40      2.66 o 
   7   4   4       12.25       14.12      3.26 o 
   8   4   4        1.75        2.78      3.62 o 
   9   4   4        2.38        3.62      4.83 o 
 -11   5   4       17.09       27.64      4.95 o 
 -10   5   4        4.00        4.59      3.02 o 
  -9   5   4        4.07        3.76      1.83 o 
  -8   5   4       22.78       27.31      2.64 o 
  -7   5   4       26.35       23.51      2.90 o 
  -6   5   4       38.52       44.47      2.86 o 
  -5   5   4      249.83      265.38     20.16 o 
  -4   5   4      110.41      127.88     11.77 o 
  -3   5   4        9.48        8.70      1.79 o 
  -2   5   4       56.74       57.14      2.78 o 
  -1   5   4      148.34      142.11      2.62 o 
   0   5   4       46.70       55.54      1.92 o 
   1   5   4       49.74       48.01      3.20 o 
   2   5   4       35.00       35.73      2.29 o 
   3   5   4      221.99      218.34      5.43 o 
   4   5   4       39.39       40.92      2.66 o 
   5   5   4       73.35       72.42      3.50 o 
   6   5   4       15.11       14.24      2.29 o 
   7   5   4        4.47        4.22      3.26 o 
   8   5   4        1.86        2.78      3.38 o 
   9   5   4        2.85        0.72      4.47 o 
 -10   6   4        1.81        1.81      3.14 o 
  -9   6   4        4.51        5.19      2.78 o 
  -8   6   4        1.00        0.65      1.71 o 
  -7   6   4       20.99       19.64      6.03 o 
  -6   6   4        6.94       10.20      1.96 o 
  -5   6   4       78.92       80.56      4.14 o 
  -4   6   4       35.65       38.16      3.04 o 
  -3   6   4       57.38       57.70      3.35 o 
  -2   6   4       10.52       11.27      1.26 o 
  -1   6   4       26.26       29.56      1.64 o 
   0   6   4        4.24        2.94      1.13 o 
   1   6   4       40.86       47.51      3.02 o 
   2   6   4      152.48      136.01     13.03 o 
   3   6   4      150.80      143.75      7.60 o 
   4   6   4       41.18       39.23      3.02 o 
   5   6   4        7.45        2.78      2.78 o 
   6   6   4        2.84        2.41      2.90 o 
 -10   7   4        0.24       -2.41      3.02 o 
  -9   7   4        0.36        0.00      2.66 o 
  -8   7   4        8.08        8.48      2.32 o 
  -7   7   4        1.48        0.40      1.74 o 
  -6   7   4        1.27        1.97      1.75 o 
  -5   7   4       92.16      107.60      9.17 o 
  -4   7   4       64.05       64.21      5.49 o 
  -3   7   4       43.89       42.86      5.85 o 
  -2   7   4       14.46       16.09      2.28 o 
  -1   7   4       78.23       78.59      3.86 o 
   0   7   4        3.60        4.08      1.54 o 
   1   7   4       24.08       22.75      2.66 o 
   2   7   4       79.85       69.59     10.98 o 
   3   7   4       64.32       52.06     12.19 o 
   4   7   4       15.11       15.93      3.98 o 
   5   7   4        4.25        5.43      3.50 o 
   6   7   4        4.13        6.64      3.98 o 
  -9   8   4        4.40        6.76      3.38 o 
  -8   8   4        0.61        2.29      2.90 o 
  -7   8   4        5.80        7.21      2.30 o 
  -6   8   4        3.73        0.41      1.62 o 
  -5   8   4       24.30       28.08      3.56 o 
  -4   8   4       37.54       40.99      3.48 o 
  -3   8   4       92.04       97.59      4.81 o 
  -2   8   4        6.27        7.41      2.01 o 
  -1   8   4        6.54        6.70      1.85 o 
   0   8   4       19.80       19.23      2.27 o 
   1   8   4       22.34       20.95      2.43 o 
   2   8   4      103.45       84.32     12.49 o 
   3   8   4       37.57       27.70      3.50 o 
   4   8   4        7.01        4.34      1.63 o 
   5   8   4        9.15       11.10      4.71 o 
   6   8   4        5.37        6.16      3.74 o 
  -8   9   4        2.16        3.14      3.14 o 
  -7   9   4        2.48        4.47      3.26 o 
  -6   9   4        1.19        0.54      1.92 o 
  -5   9   4        0.38       -0.30      2.41 o 
  -4   9   4       44.90       53.95      4.19 o 
  -3   9   4        1.96        1.05      2.03 o 
  -2   9   4       42.55       40.05      3.44 o 
  -1   9   4       47.42       49.18      3.55 o 
   0   9   4        1.27       -0.80      1.59 o 
   1   9   4        6.46        5.62      1.98 o 
   2   9   4       34.55       33.62      7.00 o 
   3   9   4        4.78        3.32      1.63 o 
   4   9   4        0.57        1.34      1.57 o 
   5   9   4        0.80        1.52      1.48 o 
   6   9   4       14.87       18.47      5.31 o 
  -7  10   4       10.13       10.50      3.98 o 
  -6  10   4        5.29        7.00      3.26 o 
  -5  10   4        1.63        2.24      2.99 o 
  -4  10   4       17.42       15.93      3.26 o 
  -3  10   4        9.28        9.62      2.72 o 
  -2  10   4        7.68        5.74      2.66 o 
  -1  10   4        4.42        4.03      2.19 o 
   0  10   4       12.12       12.55      2.50 o 
   1  10   4        7.31        5.56      2.06 o 
   2  10   4        6.64        5.41      1.96 o 
   3  10   4       15.19       14.11      2.31 o 
   4  10   4        4.41        4.69      2.29 o 
   5  10   4       13.21        8.87      2.59 o 
  -5  11   4        0.25        1.45      3.98 o 
  -4  11   4       19.71       21.44      3.59 o 
  -3  11   4        2.83        6.33      2.72 o 
  -2  11   4        6.11        6.79      3.14 o 
  -1  11   4       11.04       11.87      2.70 o 
   0  11   4        1.88       -0.14      1.89 o 
   1  11   4        5.72        5.77      2.53 o 
   2  11   4        0.48       -0.90      1.82 o 
   3  11   4        4.08        4.07      2.11 o 
   4  11   4        3.16        3.35      2.47 o 
  -3  12   4        1.21       -1.15      2.66 o 
  -2  12   4        4.27        7.60      5.19 o 
  -1  12   4        0.95        4.22      4.47 o 
   0  12   4       11.32       16.41      5.55 o 
   1  12   4        3.89        2.07      2.30 o 
   6  -9   5        7.38        6.52      3.62 o 
   5  -8   5       14.99       11.35      3.14 o 
   6  -8   5       13.36       17.26      3.74 o 
   7  -8   5        6.64        8.21      3.62 o 
   4  -7   5       14.57       11.10      2.66 o 
   5  -7   5        1.48        1.57      2.29 o 
   6  -7   5        3.82        4.10      2.90 o 
   7  -7   5       21.04       16.41      3.98 o 
  -8  -6   5        1.46        1.93      3.98 o 
   3  -6   5      128.78      104.28      5.31 o 
   4  -6   5       96.33       87.62      5.31 o 
   5  -6   5        3.13        2.90      2.41 o 
   6  -6   5        1.94        1.09      2.41 o 
   7  -6   5       14.18       13.64      3.38 o 
   8  -6   5        6.93        6.03      3.14 o 
 -11  -5   5        8.14       15.57      7.00 o 
 -10  -5   5        2.02        5.07      5.19 o 
  -9  -5   5        2.06        2.78      3.98 o 
  -8  -5   5        3.81        3.62      3.50 o 
  -7  -5   5       92.28      113.09      6.88 o 
  -6  -5   5        3.90        1.69      2.53 o 
  -5  -5   5       21.69       27.28      3.38 o 
  -4  -5   5        5.69        3.38      2.05 o 
  -3  -5   5       65.46       70.49      3.14 o 
   2  -5   5       13.10       13.64      2.05 o 
   3  -5   5      208.33      191.78      5.55 o 
   4  -5   5      359.53      326.48      7.60 o 
   5  -5   5       12.60       10.14      2.05 o 
   6  -5   5       36.41       24.26      2.90 o 
   7  -5   5        4.22        4.59      2.41 o 
   8  -5   5        0.68        1.09      2.53 o 
 -11  -4   5        2.69        5.67      5.91 o 
 -10  -4   5        2.00        6.76      4.83 o 
  -9  -4   5        2.10        3.98      3.86 o 
  -8  -4   5       20.94       27.40      4.59 o 
  -7  -4   5       52.66       55.16      5.07 o 
  -6  -4   5       19.95       22.09      3.26 o 
  -5  -4   5       17.03       22.21      2.90 o 
  -4  -4   5       76.26       80.74      3.86 o 
  -3  -4   5       17.35       21.85      2.17 o 
  -1  -4   5      130.55      137.95      6.76 o 
   0  -4   5      219.81      210.73      8.57 o 
   1  -4   5      152.28      166.56      7.85 o 
   2  -4   5        7.63        8.81      1.69 o 
   3  -4   5      157.59      142.54      4.71 o 
   4  -4   5      117.00       93.18      4.10 o 
   5  -4   5      128.17      121.18      4.95 o 
   6  -4   5       12.47       11.47      2.29 o 
   7  -4   5       16.99       13.40      3.14 o 
   8  -4   5        0.10       -0.60      2.66 o 
   9  -4   5        0.21        2.05      3.50 o 
 -11  -3   5        0.19       -1.69      5.19 o 
 -10  -3   5        2.07        2.66      4.47 o 
  -9  -3   5        1.73        3.02      4.22 o 
  -8  -3   5      234.30      257.80     10.26 o 
  -7  -3   5      419.53      424.48     11.71 o 
  -6  -3   5       43.75       46.09      6.34 o 
  -5  -3   5       91.37       83.67      3.56 o 
  -4  -3   5       11.05       11.40      1.66 o 
  -3  -3   5      212.28      218.50      4.41 o 
  -2  -3   5       15.57       19.75      1.93 o 
  -1  -3   5      119.66      126.61      5.79 o 
   0  -3   5      545.45      588.50     12.55 o 
   1  -3   5      250.04      279.04      5.43 o 
   2  -3   5      114.87      111.64      3.74 o 
   3  -3   5       65.93       65.78      3.14 o 
   4  -3   5      345.04      323.22     10.14 o 
   5  -3   5       29.77       27.04      2.66 o 
   6  -3   5       78.61       77.00      4.22 o 
   7  -3   5       10.26       11.47      3.14 o 
   8  -3   5        5.96        6.03      3.14 o 
   9  -3   5        1.41        0.24      3.38 o 
 -12  -2   5        3.07        7.60      6.64 o 
 -11  -2   5        5.33       10.62      5.19 o 
 -10  -2   5        2.31        4.59      4.95 o 
  -9  -2   5       33.52       40.57      5.55 o 
  -8  -2   5      157.48      178.62     12.31 o 
  -7  -2   5      188.09      217.26     12.97 o 
  -6  -2   5      116.45      125.93      4.18 o 
  -5  -2   5      114.06      109.99      3.67 o 
  -4  -2   5      165.93      233.83     10.92 o 
  -3  -2   5      136.86      156.43      9.72 o 
  -2  -2   5      234.16      242.53      3.03 o 
  -1  -2   5      441.75      461.53      6.03 o 
   0  -2   5      560.82      627.61      6.16 o 
   1  -2   5      570.04      647.16      7.72 o 
   2  -2   5      297.60      270.72      5.55 o 
   3  -2   5       27.12       28.24      2.05 o 
   4  -2   5       18.96       16.78      2.05 o 
   5  -2   5       39.66       40.31      2.90 o 
   6  -2   5       30.23       24.98      2.66 o 
   7  -2   5        0.75        1.21      2.17 o 
   8  -2   5       18.74       21.72      4.10 o 
   9  -2   5        6.62        4.10      3.86 o 
 -12  -1   5        1.64        4.83      6.64 o 
 -11  -1   5        4.27        2.57      2.30 o 
 -10  -1   5       17.05       15.04      2.67 o 
  -9  -1   5        2.82        1.53      1.71 o 
  -8  -1   5      109.00      110.89     13.16 o 
  -7  -1   5       77.63       67.23      3.44 o 
  -6  -1   5        3.81        2.90      1.44 o 
  -5  -1   5      213.75      243.60      7.30 o 
  -4  -1   5     2351.02     2679.40     43.57 o 
  -3  -1   5       54.96       50.75      1.87 o 
  -2  -1   5      737.92      814.28      8.39 o 
  -1  -1   5      224.90      250.85      7.66 o 
   0  -1   5      684.78      750.84      7.48 o 
   1  -1   5      668.49      776.42      5.79 o 
   2  -1   5      260.76      256.72      5.79 o 
   3  -1   5      104.14      110.07      3.62 o 
   4  -1   5        6.55        5.67      1.45 o 
   5  -1   5       76.82       76.04      3.62 o 
   6  -1   5       12.36       11.59      2.17 o 
   7  -1   5        1.21       -0.48      2.29 o 
   8  -1   5        6.00        6.28      3.38 o 
   9  -1   5       37.45       44.17      6.16 o 
 -12   0   5        8.05       10.38      3.21 o 
 -11   0   5        1.51        3.85      2.28 o 
 -10   0   5        0.26        0.30      1.97 o 
  -9   0   5      102.38      101.31      8.99 o 
  -8   0   5      244.00      236.49     10.50 o 
  -7   0   5        1.52        1.44      1.22 o 
  -6   0   5      155.86      172.45     14.66 o 
  -5   0   5      163.81      149.63      6.94 o 
  -4   0   5       18.66       15.13      1.16 o 
  -3   0   5      619.01      720.90      7.00 o 
  -2   0   5      588.47      550.06     11.41 o 
  -1   0   5       69.40       62.97      7.97 o 
   0   0   5     3215.83     3663.66     22.93 o 
   1   0   5      293.31      331.79      4.83 o 
   2   0   5        0.01        0.00      1.09 o 
   3   0   5       35.28       40.67      2.29 o 
   4   0   5       11.40       11.95      1.81 o 
   5   0   5       23.23       26.31      2.41 o 
   6   0   5       29.37       29.33      2.66 o 
   7   0   5       30.04       37.54      4.59 o 
   8   0   5       58.75       72.54      6.64 o 
   9   0   5        5.98        8.45      4.10 o 
 -12   1   5        1.64        2.05      2.81 o 
 -11   1   5        4.27        3.52      2.32 o 
 -10   1   5       17.06       16.22      2.66 o 
  -9   1   5        2.82        1.61      1.67 o 
  -8   1   5      108.91       97.43      4.18 o 
  -7   1   5       77.62       61.23      3.19 o 
  -6   1   5        3.83        2.75      1.33 o 
  -5   1   5      213.73      235.46      3.80 o 
  -4   1   5     2351.05     2622.04     14.93 o 
  -3   1   5       54.82       46.86      1.57 o 
  -2   1   5      738.41      726.58      6.82 o 
  -1   1   5      224.79      250.73      3.81 o 
   0   1   5      684.29      756.36     52.14 o 
   1   1   5      668.47      777.03      7.48 o 
   2   1   5      260.82      252.01      5.19 o 
   3   1   5      104.25      111.88      3.50 o 
   4   1   5        6.57        5.79      1.69 o 
   5   1   5       76.80       76.04      3.62 o 
   6   1   5       12.35       14.12      2.29 o 
   7   1   5        1.20        0.36      2.66 o 
   8   1   5        6.00        6.76      4.10 o 
   9   1   5       37.46       42.24      6.16 o 
 -12   2   5        3.07        6.03      5.55 o 
 -11   2   5        5.33        7.22      2.61 o 
 -10   2   5        2.31        1.94      1.91 o 
  -9   2   5       33.56       31.00      2.85 o 
  -8   2   5      157.46      160.68      5.31 o 
  -7   2   5      188.12      203.58      5.59 o 
  -6   2   5      116.47      116.47      4.01 o 
  -5   2   5      114.17       98.53      3.80 o 
  -4   2   5      165.84      199.70      6.40 o 
  -3   2   5      136.76      136.85      3.62 o 
  -2   2   5      234.21      231.26      6.58 o 
  -1   2   5      441.50      473.98     30.90 o 
   0   2   5      560.71      642.71      9.84 o 
   1   2   5      570.09      648.25      6.52 o 
   2   2   5      297.52      280.13      4.83 o 
   3   2   5       27.12       27.52      2.05 o 
   4   2   5       18.94       19.67      2.05 o 
   5   2   5       39.67       42.60      3.02 o 
   6   2   5       30.24       31.86      2.90 o 
   7   2   5        0.75        2.53      3.38 o 
   8   2   5       18.73       25.71      4.95 o 
 -11   3   5        0.19        0.26      2.23 o 
 -10   3   5        2.07        0.36      1.94 o 
  -9   3   5        1.73        2.33      1.74 o 
  -8   3   5      234.27      222.71      6.39 o 
  -7   3   5      419.47      378.32     26.13 o 
  -6   3   5       43.78       37.74      2.56 o 
  -5   3   5       91.52       76.82      2.33 o 
  -4   3   5       11.06        9.60      1.39 o 
  -3   3   5      212.46      205.67     12.97 o 
  -2   3   5       15.56       17.89      1.56 o 
  -1   3   5      119.71      129.55      8.51 o 
   0   3   5      545.52      608.04      4.86 o 
   1   3   5      250.06      279.77      4.22 o 
   2   3   5      114.89      113.21      3.14 o 
   3   3   5       65.86       68.67      2.90 o 
   4   3   5      344.96      372.10      6.88 o 
   5   3   5       29.78       28.60      2.78 o 
   6   3   5       78.59       91.73      4.59 o 
   7   3   5       10.27       12.31      3.74 o 
   8   3   5        5.96       16.17      4.47 o 
   9   3   5        1.41        2.05      5.19 o 
 -11   4   5        2.69        3.02      4.10 o 
 -10   4   5        2.00        2.62      2.17 o 
  -9   4   5        2.10        1.42      1.85 o 
  -8   4   5       20.94       23.40      2.60 o 
  -7   4   5       52.61       47.99      3.11 o 
  -6   4   5       19.98       27.08      2.30 o 
  -5   4   5       17.01       16.57      1.65 o 
  -4   4   5       76.17       75.15      2.66 o 
  -3   4   5       17.38       19.19      1.88 o 
  -2   4   5        0.46       -0.27      0.84 o 
  -1   4   5      130.49      138.01      3.80 o 
   0   4   5      219.72      220.87      2.90 o 
   1   4   5      152.14      163.46      3.00 o 
   2   4   5        7.62        8.57      1.57 o 
   3   4   5      157.60      162.33      4.59 o 
   4   4   5      117.05      115.50      4.22 o 
   5   4   5      128.21      134.21      4.71 o 
   6   4   5       12.47       12.07      2.29 o 
   7   4   5       16.98       22.45      4.47 o 
   8   4   5        0.10        1.45      4.95 o 
   9   4   5        0.21        0.24      4.95 o 
 -11   5   5        8.13        9.17      3.86 o 
 -10   5   5        2.02        2.55      2.23 o 
  -9   5   5        2.06        2.02      1.77 o 
  -8   5   5        3.81        3.86      1.79 o 
  -7   5   5       92.29       98.95      7.60 o 
  -6   5   5        3.90        5.19      1.62 o 
  -5   5   5       21.64       20.44      2.78 o 
  -4   5   5        5.69        4.85      1.56 o 
  -3   5   5       65.40       63.71      4.04 o 
  -2   5   5       13.04       12.74      1.88 o 
  -1   5   5       16.35       13.29      1.77 o 
   0   5   5       13.90       15.08      1.83 o 
   1   5   5       68.86       62.92      5.79 o 
   2   5   5       13.08       12.79      3.02 o 
   3   5   5      208.28      206.15      8.21 o 
   4   5   5      359.57      357.13     10.50 o 
   5   5   5       12.61       11.95      3.26 o 
   6   5   5       36.43       36.09      4.59 o 
 -10   6   5       18.28       23.90      4.59 o 
  -9   6   5        0.25        0.51      1.88 o 
  -8   6   5        1.47        2.47      1.79 o 
  -7   6   5       10.30       16.60      3.08 o 
  -6   6   5       33.49       28.79      2.63 o 
  -5   6   5       30.33       33.79      4.22 o 
  -4   6   5       38.45       38.05      2.95 o 
  -3   6   5       21.18       23.35      2.43 o 
  -2   6   5       26.60       31.93      2.66 o 
  -1   6   5       27.08       30.74      2.52 o 
   0   6   5       75.05       77.18      3.59 o 
   1   6   5        2.82        4.57      1.39 o 
   2   6   5       54.47       53.66      5.25 o 
   3   6   5      128.76      120.57      7.12 o 
   4   6   5       96.35       94.99      6.03 o 
   5   6   5        3.12        4.10      3.26 o 
   6   6   5        1.94        1.45      3.26 o 
 -10   7   5        0.93        3.14      3.50 o 
  -9   7   5        1.22        1.45      2.78 o 
  -8   7   5       28.66       36.72      3.42 o 
  -7   7   5        4.70        2.58      1.87 o 
  -6   7   5        0.37        1.06      1.66 o 
  -5   7   5       38.69       38.60      3.31 o 
  -4   7   5       57.18       60.53      8.75 o 
  -3   7   5       19.88       19.33      2.46 o 
  -2   7   5       25.92       30.85      2.86 o 
  -1   7   5        0.73        0.65      1.47 o 
   0   7   5        0.88        1.82      1.45 o 
   1   7   5       22.59       20.86      2.78 o 
   2   7   5       50.39       41.35      3.20 o 
   3   7   5      101.09       90.63     20.82 o 
   4   7   5       14.58       13.64      3.98 o 
   5   7   5        1.48        5.43      4.10 o 
   6   7   5        3.82        3.98      3.74 o 
  -9   8   5        2.37       -0.48      3.02 o 
  -8   8   5        0.72        2.96      2.29 o 
  -7   8   5        0.49        0.62      1.99 o 
  -6   8   5        2.84        1.04      1.79 o 
  -5   8   5        1.08        1.05      1.96 o 
  -4   8   5       10.15       12.93      2.50 o 
  -3   8   5        6.52        5.02      2.00 o 
  -2   8   5       28.33       26.07      2.98 o 
  -1   8   5       49.80       55.27      3.66 o 
   0   8   5       20.13       20.54      2.66 o 
   1   8   5       10.06        9.03      2.11 o 
   2   8   5       12.26       12.55      2.03 o 
   3   8   5       18.34       14.02      1.96 o 
   4   8   5       21.10       18.83      7.60 o 
   5   8   5       15.00       17.98      4.22 o 
   6   8   5       13.36       17.02      4.71 o 
  -8   9   5        2.10        2.41      3.14 o 
  -7   9   5        1.81       -0.67      2.21 o 
  -6   9   5        3.83        3.38      2.30 o 
  -5   9   5        3.59        4.84      2.51 o 
  -4   9   5       13.13       12.17      2.54 o 
  -3   9   5       63.60       66.97      4.95 o 
  -2   9   5       23.05       27.68      3.16 o 
  -1   9   5       34.51       41.27      3.98 o 
   0   9   5        9.29        9.55      2.10 o 
   1   9   5       12.61       14.16      2.33 o 
   2   9   5        2.79        0.76      1.54 o 
   3   9   5       13.23       12.83      2.05 o 
   4   9   5        1.73        3.59      3.02 o 
   5   9   5        0.75        1.19      1.58 o 
   6   9   5        7.38        6.28      5.43 o 
  -7  10   5        2.64        3.91      2.97 o 
  -6  10   5        3.61        5.67      3.62 o 
  -5  10   5        2.12        3.50      3.38 o 
  -4  10   5        4.81        4.82      2.78 o 
  -3  10   5        9.44       13.61      3.02 o 
  -2  10   5        2.99        3.50      2.32 o 
  -1  10   5        3.08        2.37      2.10 o 
   0  10   5        7.02        5.78      2.23 o 
   1  10   5        3.56        4.51      1.94 o 
   2  10   5        1.79        1.25      1.87 o 
   3  10   5        0.54        0.96      1.59 o 
   4  10   5       13.20       11.50      2.35 o 
   5  10   5        3.04        1.54      1.93 o 
  -5  11   5        6.17       11.35      4.59 o 
  -4  11   5        3.00        6.39      2.95 o 
  -3  11   5       21.32       22.88      3.71 o 
  -2  11   5        0.23        0.52      2.78 o 
  -1  11   5       18.10       22.43      3.35 o 
   0  11   5        2.16        0.70      2.00 o 
   1  11   5        2.97        3.31      2.10 o 
   2  11   5        1.02        1.02      1.90 o 
   3  11   5        3.25        5.88      2.53 o 
  -2  12   5        1.29        1.64      2.73 o 
  -1  12   5        2.92        3.04      2.61 o 
   0  12   5        3.68        6.28      2.67 o 
   5  -8   6       14.01       13.28      3.50 o 
   6  -8   6        1.36        1.45      2.78 o 
   4  -7   6        0.20       -0.60      2.29 o 
   5  -7   6        5.78        3.38      2.53 o 
   6  -7   6        4.80        5.43      2.90 o 
   7  -7   6       17.92       15.69      3.74 o 
   3  -6   6       67.56       56.85      4.34 o 
   4  -6   6       70.60       62.76      4.47 o 
   5  -6   6        0.74        0.24      1.93 o 
   6  -6   6        7.26        8.69      2.66 o 
   7  -6   6        4.02        4.10      2.66 o 
   8  -6   6        7.46        8.33      3.38 o 
   0  -5   6        4.19        2.41      2.66 o 
   1  -5   6       54.25       53.71      5.55 o 
   2  -5   6        8.16        6.28      1.69 o 
   3  -5   6      112.27      103.80      4.34 o 
   4  -5   6      131.91      127.09      4.95 o 
   5  -5   6       65.25       60.59      3.86 o 
   6  -5   6        0.91       -0.60      1.69 o 
   7  -5   6       23.83       19.31      3.62 o 
   8  -5   6        4.01        4.83      3.14 o 
 -11  -4   6        2.45       18.71      7.12 o 
 -10  -4   6        1.41        3.62      4.83 o 
  -9  -4   6       45.72       63.24      7.12 o 
  -8  -4   6        7.23        9.78      3.86 o 
  -7  -4   6      288.77      354.96     11.47 o 
  -6  -4   6      273.79      342.53      9.78 o 
  -5  -4   6       15.74       20.16      3.02 o 
  -4  -4   6      101.78      101.74      4.10 o 
  -3  -4   6      175.81      189.97      4.10 o 
  -2  -4   6       30.91       27.16      3.74 o 
  -1  -4   6       85.04       95.71      5.91 o 
   0  -4   6       19.04       17.38      3.38 o 
   1  -4   6       22.02       21.48      3.98 o 
   2  -4   6        1.91        3.26      1.45 o 
   3  -4   6       52.76       47.43      3.02 o 
   4  -4   6      381.54      354.12     11.35 o 
   5  -4   6       66.12       62.52      3.74 o 
   6  -4   6       12.02       12.55      2.41 o 
   7  -4   6       22.47       17.14      3.50 o 
   8  -4   6        6.33        3.74      3.14 o 
 -11  -3   6        7.35       11.71      5.79 o 
 -10  -3   6        3.54        9.78      5.19 o 
  -9  -3   6        9.87        9.78      4.22 o 
  -8  -3   6       21.37       26.31      4.47 o 
  -7  -3   6      232.17      265.56     27.28 o 
  -6  -3   6        2.67        0.75      1.61 o 
  -5  -3   6       22.32       25.07      2.66 o 
  -4  -3   6      106.14      114.41      3.31 o 
  -3  -3   6      112.37      117.59      2.72 o 
  -2  -3   6       41.51       29.09      3.14 o 
  -1  -3   6       92.16       87.99      5.19 o 
   0  -3   6      234.26      252.97      8.69 o 
   1  -3   6       56.43       64.81      3.02 o 
   2  -3   6       85.72       87.87      3.50 o 
   3  -3   6       39.33       34.64      2.53 o 
   4  -3   6      124.46      114.78      4.34 o 
   5  -3   6       84.06       73.99      3.86 o 
   6  -3   6       42.99       41.04      3.38 o 
   7  -3   6       16.59       13.88      3.38 o 
   8  -3   6        1.35        0.12      3.02 o 
   9  -3   6        3.50        1.69      3.98 o 
 -12  -2   6        5.99       10.86      6.40 o 
 -11  -2   6        1.63        0.48      5.31 o 
 -10  -2   6        0.28       -0.62      1.77 o 
  -9  -2   6       29.22       37.05      3.25 o 
  -8  -2   6      116.76      135.74      8.39 o 
  -7  -2   6      138.79      143.58      4.86 o 
  -6  -2   6       20.96       22.29      2.35 o 
  -5  -2   6       22.97       24.13      2.78 o 
  -4  -2   6      183.26      172.00      9.29 o 
  -3  -2   6      144.34      155.15      2.82 o 
  -2  -2   6      109.54      113.24      3.98 o 
  -1  -2   6      719.82      827.84     10.38 o 
   0  -2   6      128.83      146.76      3.14 o 
   1  -2   6      259.65      316.22      5.55 o 
   2  -2   6      232.63      210.13      4.95 o 
   3  -2   6       20.54       23.29      2.17 o 
   4  -2   6      175.34      157.75      4.95 o 
   5  -2   6       37.83       44.17      3.14 o 
   6  -2   6       24.83       21.97      2.78 o 
   7  -2   6       14.69       17.62      3.74 o 
   8  -2   6        1.43        1.33      3.14 o 
   9  -2   6        0.98       -1.69      3.50 o 
 -12  -1   6        2.82        7.60      6.28 o 
 -11  -1   6        0.60        1.59      2.34 o 
 -10  -1   6       12.88       13.75      3.20 o 
  -9  -1   6        1.54       -0.24      1.54 o 
  -8  -1   6       68.06       62.23      4.83 o 
  -7  -1   6       78.25       80.33      3.74 o 
  -6  -1   6        3.91        3.04      1.59 o 
  -5  -1   6       16.72       16.40      1.43 o 
  -4  -1   6       59.85       61.47      4.41 o 
  -3  -1   6      767.68      863.28     26.37 o 
  -2  -1   6      676.00      734.57     17.38 o 
  -1  -1   6      922.61      939.53     37.35 o 
   0  -1   6     1184.62     1454.48     11.83 o 
   1  -1   6      695.11      831.22      6.40 o 
   2  -1   6       34.46       31.86      1.33 o 
   3  -1   6       81.62       81.35      3.38 o 
   4  -1   6        1.78        1.57      1.57 o 
   5  -1   6       13.59       11.95      2.05 o 
   6  -1   6      102.98      106.93      4.71 o 
   7  -1   6        6.88        6.76      2.90 o 
   8  -1   6        1.94       -0.36      3.38 o 
   9  -1   6        7.78       13.28      4.47 o 
 -12   0   6        1.36       -0.24      4.71 o 
 -11   0   6        0.45        1.38      2.03 o 
 -10   0   6        4.62        2.66      2.01 o 
  -9   0   6       11.60        9.69      2.12 o 
  -8   0   6       11.32       16.13      2.15 o 
  -7   0   6       18.30       17.55      2.06 o 
  -6   0   6      195.06      186.26      4.95 o 
  -5   0   6       22.43       15.95      1.35 o 
  -4   0   6      475.12      572.90      6.34 o 
  -3   0   6      157.13      159.35      2.81 o 
  -2   0   6      846.79      835.69      6.46 o 
  -1   0   6     2433.29     2379.53     87.62 o 
   0   0   6       38.83       31.38      1.69 o 
   1   0   6     1265.00     1439.88     11.47 o 
   2   0   6      501.23      557.12      7.60 o 
   3   0   6       27.47       27.16      2.17 o 
   4   0   6        6.47        7.36      1.69 o 
   5   0   6        5.01        6.16      1.69 o 
   6   0   6       46.99       44.17      3.26 o 
   7   0   6        7.89       13.40      3.98 o 
   8   0   6       12.62       14.85      4.34 o 
   9   0   6        6.52        7.00      4.47 o 
 -12   1   6        2.82        2.42      2.63 o 
 -11   1   6        0.60        0.28      2.10 o 
 -10   1   6       12.88       13.77      2.52 o 
  -9   1   6        1.53       -0.49      1.38 o 
  -8   1   6       68.13       58.57      3.44 o 
  -7   1   6       78.23       81.31      5.73 o 
  -6   1   6        3.91        3.24      1.49 o 
  -5   1   6       16.70       15.78      2.05 o 
  -4   1   6       59.84       50.49      3.62 o 
  -3   1   6      767.28      794.65      6.43 o 
  -2   1   6      676.37      667.49      9.53 o 
  -1   1   6      922.73      873.29     94.08 o 
   0   1   6     1184.14     1367.04     68.25 o 
   1   1   6      694.99      817.34      8.45 o 
   2   1   6       34.42       33.55      2.05 o 
   3   1   6       81.66       91.73      3.50 o 
   4   1   6        1.78        1.09      1.45 o 
   5   1   6       13.60       12.31      2.05 o 
   6   1   6      103.00      113.09      4.71 o 
   7   1   6        6.88        8.69      3.74 o 
   8   1   6        1.94        2.53      3.50 o 
   9   1   6        7.78       12.43      5.31 o 
 -12   2   6        5.99        6.37      3.01 o 
 -11   2   6        1.63        3.00      2.23 o 
 -10   2   6        0.28        0.34      1.77 o 
  -9   2   6       29.21       33.18      3.98 o 
  -8   2   6      116.75      125.30      6.88 o 
  -7   2   6      138.67      123.80      4.39 o 
  -6   2   6       20.92       19.47      1.96 o 
  -5   2   6       22.98       20.14      1.31 o 
  -4   2   6      183.24      145.52     18.41 o 
  -3   2   6      144.31      141.66      2.96 o 
  -2   2   6      109.40      114.47      9.53 o 
  -1   2   6      720.36      801.37     45.74 o 
   0   2   6      128.93      142.91     12.01 o 
   1   2   6      259.73      322.74      6.76 o 
   2   2   6      232.81      228.35      4.59 o 
   3   2   6       20.55       21.00      2.05 o 
   4   2   6      175.25      159.80      4.83 o 
   5   2   6       37.81       40.92      3.02 o 
   6   2   6       24.84       21.24      2.66 o 
   7   2   6       14.69       20.04      4.34 o 
   8   2   6        1.43        1.09      3.86 o 
   9   2   6        0.98        1.21      4.34 o 
 -11   3   6        7.34        9.16      2.66 o 
 -10   3   6        3.55        5.17      2.20 o 
  -9   3   6        9.86        7.93      2.16 o 
  -8   3   6       21.39       18.69      2.29 o 
  -7   3   6      232.18      222.10      5.97 o 
  -6   3   6        2.66        2.44      1.33 o 
  -5   3   6       22.30       17.84      1.30 o 
  -4   3   6      106.15      100.80      2.58 o 
  -3   3   6      112.32      117.39      3.68 o 
  -2   3   6       41.59       43.88      2.09 o 
  -1   3   6       92.15      103.89     21.91 o 
   0   3   6      234.24      260.59      7.06 o 
   1   3   6       56.46       65.90      2.29 o 
   2   3   6       85.74       91.73      3.14 o 
   3   3   6       39.39       35.48      2.41 o 
   4   3   6      124.43      117.92      4.10 o 
   5   3   6       84.10       81.47      3.86 o 
   6   3   6       43.00       50.45      3.62 o 
   7   3   6       16.59       21.48      4.83 o 
   8   3   6        1.35       -1.69      4.10 o 
   9   3   6        3.50        7.12      5.67 o 
 -11   4   6        2.45        1.73      2.44 o 
 -10   4   6        1.41        2.43      2.09 o 
  -9   4   6       45.72       46.29      3.56 o 
  -8   4   6        7.24        6.62      1.99 o 
  -7   4   6      288.74      285.61     11.47 o 
  -6   4   6      273.68      279.87      8.51 o 
  -5   4   6       15.77       17.46      1.52 o 
  -4   4   6      101.78       95.55      2.95 o 
  -3   4   6      175.80      167.04      4.44 o 
  -2   4   6       30.85       30.96      2.13 o 
  -1   4   6       84.91       93.80      4.95 o 
   0   4   6       19.03       19.12      1.70 o 
   1   4   6       21.98       21.39      1.99 o 
   2   4   6        1.92        2.41      2.17 o 
   3   4   6       52.76       50.57      4.47 o 
   4   4   6      381.53      389.00     11.22 o 
   5   4   6       66.13       64.33      5.07 o 
   6   4   6       12.02       14.72      3.86 o 
 -11   5   6       14.76       20.28      5.43 o 
 -10   5   6       10.85       13.25      2.84 o 
  -9   5   6        1.99        2.17      1.97 o 
  -8   5   6       10.03       11.79      2.30 o 
  -7   5   6       33.97       31.37      2.94 o 
  -6   5   6      120.54      114.63      4.61 o 
  -5   5   6       16.05       17.12      1.99 o 
  -4   5   6       86.28       89.17      8.87 o 
  -3   5   6      120.29      123.72      5.49 o 
  -2   5   6        2.74        3.21      1.49 o 
  -1   5   6       24.74       25.10      2.23 o 
   0   5   6        4.20        3.59      1.49 o 
   1   5   6       54.27       48.69      2.75 o 
   2   5   6        8.17        8.57      3.14 o 
   3   5   6      112.24      106.69      6.03 o 
   4   5   6      131.90      137.47      7.24 o 
   5   5   6       65.25       68.80      5.55 o 
   6   5   6        0.91        1.57      3.02 o 
 -10   6   6        0.96        3.58      3.14 o 
  -9   6   6        4.42        4.60      2.06 o 
  -8   6   6       19.51       20.49      2.66 o 
  -7   6   6       20.07       20.23      2.68 o 
  -6   6   6       54.32       49.92      4.22 o 
  -5   6   6        1.06        3.68      1.92 o 
  -4   6   6       38.39       41.03      4.47 o 
  -3   6   6       66.96       73.75      3.87 o 
  -2   6   6        9.09        8.87      1.70 o 
  -1   6   6       50.88       52.04      5.31 o 
   0   6   6       15.84       14.36      2.35 o 
   1   6   6       84.70       80.73      6.76 o 
   2   6   6        5.87        3.20      1.69 o 
   3   6   6       67.56       77.85      6.28 o 
   4   6   6       70.61       68.55      5.55 o 
   5   6   6        0.74        2.66      3.38 o 
   6   6   6        7.26       10.38      4.34 o 
 -10   7   6       19.14       28.48      4.95 o 
  -9   7   6        4.30        5.24      2.41 o 
  -8   7   6        4.01        5.09      2.35 o 
  -7   7   6        0.08       -1.73      1.93 o 
  -6   7   6       94.84      100.90      7.36 o 
  -5   7   6        3.23        5.13      2.16 o 
  -4   7   6        3.38        4.62      2.05 o 
  -3   7   6       34.93       41.80      3.33 o 
  -2   7   6       22.84       23.98      2.66 o 
  -1   7   6       12.42       12.63      1.94 o 
   0   7   6        5.06        6.26      1.67 o 
   1   7   6        3.94        2.91      1.87 o 
   2   7   6        1.21        0.44      1.51 o 
   3   7   6       28.51       25.10      5.01 o 
   4   7   6        0.20        1.09      3.50 o 
   5   7   6        5.78        5.43      3.50 o 
   6   7   6        4.81        3.62      4.10 o 
  -9   8   6        4.98        5.99      2.67 o 
  -8   8   6        3.60        4.55      2.35 o 
  -7   8   6        1.52        1.15      2.29 o 
  -6   8   6       12.45       11.34      2.47 o 
  -5   8   6        1.51        2.17      4.34 o 
  -4   8   6       37.10       39.63      3.60 o 
  -3   8   6       13.71       16.09      2.72 o 
  -2   8   6       23.07       21.74      2.78 o 
  -1   8   6       50.38       55.34      3.79 o 
   0   8   6       17.71       19.67      3.68 o 
   1   8   6       50.76       48.54      3.39 o 
   2   8   6        2.49        2.28      1.64 o 
   3   8   6       22.07       18.81      3.98 o 
   4   8   6        0.56       -0.34      1.32 o 
   5   8   6       14.01       15.69      4.71 o 
   6   8   6        1.36       -0.12      4.47 o 
  -8   9   6        0.06        1.03      2.43 o 
  -7   9   6        2.74        1.81      3.62 o 
  -6   9   6        2.83        5.44      2.43 o 
  -5   9   6        0.72        0.62      2.43 o 
  -4   9   6        8.08       11.01      2.63 o 
  -3   9   6       13.85       18.05      3.80 o 
  -2   9   6       11.03       14.65      2.75 o 
  -1   9   6       22.22       22.12      2.85 o 
   0   9   6       13.11       14.26      2.34 o 
   1   9   6       16.46       16.58      2.53 o 
   2   9   6        0.98        0.63      1.56 o 
   3   9   6        2.26        1.55      1.48 o 
   4   9   6        5.93        3.47      3.38 o 
   5   9   6        0.87        1.47      2.41 o 
  -7  10   6        3.46        1.95      2.66 o 
  -6  10   6        4.69        7.72      3.98 o 
  -5  10   6        1.33        1.57      3.38 o 
  -4  10   6       20.97       25.08      3.64 o 
  -3  10   6        4.31        9.12      3.50 o 
  -2  10   6       11.96       13.51      2.88 o 
  -1  10   6       18.32       18.25      2.92 o 
   0  10   6        8.40       10.68      2.46 o 
   1  10   6        0.70        0.81      1.79 o 
   2  10   6        0.16        0.20      1.97 o 
   3  10   6        0.84        1.04      1.70 o 
   4  10   6        6.25        5.02      3.08 o 
  -5  11   6        3.95        8.09      4.10 o 
  -4  11   6        0.98       -0.41      2.68 o 
  -3  11   6       14.72       16.22      3.37 o 
  -2  11   6        3.39        2.34      2.56 o 
  -1  11   6        2.02        3.44      2.64 o 
   0  11   6        9.22        7.77      2.50 o 
   1  11   6        2.00        2.01      2.02 o 
   2  11   6        0.08       -0.12      2.01 o 
   5  -8   7        6.38        7.48      3.02 o 
   6  -8   7        0.30        0.97      2.78 o 
   4  -7   7        3.70        1.09      1.81 o 
   5  -7   7        0.70        0.24      1.81 o 
   6  -7   7       14.54       10.74      3.14 o 
   2  -6   7       39.32       42.00      6.40 o 
   3  -6   7        9.50        6.88      1.81 o 
   4  -6   7        2.93        2.41      1.69 o 
   5  -6   7        6.81        7.00      2.17 o 
   6  -6   7        5.16        4.59      2.53 o 
   7  -6   7        4.44        6.28      3.14 o 
  -1  -5   7      122.49      106.09      7.24 o 
   0  -5   7       98.16      108.50      7.48 o 
   1  -5   7       79.02       77.00      6.76 o 
   2  -5   7      147.37      158.47      9.41 o 
   3  -5   7       28.37       21.72      2.41 o 
   4  -5   7       31.11       28.48      2.90 o 
   5  -5   7       35.66       31.14      3.14 o 
   6  -5   7        8.62        6.76      2.41 o 
   7  -5   7       18.54       15.69      3.62 o 
   8  -5   7        6.66        4.34      3.26 o 
  -2  -4   7      248.31      248.51      9.53 o 
  -1  -4   7      116.17      112.12      6.64 o 
   0  -4   7       46.35       42.85      4.71 o 
   1  -4   7      169.68      180.08      8.93 o 
   2  -4   7      140.32      136.87      4.59 o 
   3  -4   7       81.51       83.04      3.98 o 
   4  -4   7       67.91       64.33      3.74 o 
   5  -4   7       16.72       15.69      2.53 o 
   6  -4   7        5.75        6.76      2.29 o 
   7  -4   7       23.13       24.62      4.10 o 
   8  -4   7       10.78       13.76      3.86 o 
 -10  -3   7        0.67        1.09      4.47 o 
  -9  -3   7       13.69       16.17      4.47 o 
  -8  -3   7       65.88       73.80     17.56 o 
  -7  -3   7       47.69       39.13     25.10 o 
  -6  -3   7      109.39      130.30     24.74 o 
  -5  -3   7      108.55      116.19     10.98 o 
  -4  -3   7      153.40      167.69     16.41 o 
  -3  -3   7       60.58       60.47      3.02 o 
  -2  -3   7      356.57      339.99      6.16 o 
  -1  -3   7       77.59       76.88      5.07 o 
   0  -3   7      161.05      176.70      7.60 o 
   1  -3   7       39.20       36.33      4.47 o 
   2  -3   7       89.11       94.14      3.74 o 
   3  -3   7      190.74      199.02      5.55 o 
   4  -3   7       95.45       85.93      3.98 o 
   5  -3   7      214.35      195.77      6.28 o 
   6  -3   7        6.23        7.72      2.29 o 
   7  -3   7       18.48       16.41      3.62 o 
   8  -3   7        3.18        2.66      3.38 o 
 -12  -2   7        2.29        2.78      5.79 o 
 -11  -2   7        3.65        7.43      4.89 o 
 -10  -2   7        8.12        9.61      2.51 o 
  -9  -2   7        3.12        1.63      1.72 o 
  -8  -2   7       21.52       25.12      2.58 o 
  -7  -2   7       35.53       37.66      4.95 o 
  -6  -2   7       62.10       53.43     10.08 o 
  -5  -2   7       16.82       18.46      1.74 o 
  -4  -2   7       71.44       72.07      4.16 o 
  -3  -2   7       76.43       82.19      2.90 o 
  -2  -2   7       48.02       54.93      9.23 o 
  -1  -2   7       90.10       94.78      3.86 o 
   0  -2   7      123.91      136.87      3.26 o 
   1  -2   7       86.40       91.97      3.26 o 
   2  -2   7      161.87      158.47      4.59 o 
   3  -2   7       89.93       91.00      3.74 o 
   4  -2   7       33.62       37.05      2.78 o 
   5  -2   7       97.60       99.69      4.59 o 
   6  -2   7       30.31       29.33      3.26 o 
   7  -2   7       30.59       36.21      5.07 o 
   8  -2   7        1.88        4.34      3.74 o 
 -12  -1   7        2.61        5.51      3.01 o 
 -11  -1   7        4.68        4.16      2.36 o 
 -10  -1   7        1.98        2.78      1.85 o 
  -9  -1   7       20.45       21.47      2.63 o 
  -8  -1   7       12.41       14.14      2.19 o 
  -7  -1   7       19.63       18.70      2.17 o 
  -6  -1   7      199.10      207.00     23.54 o 
  -5  -1   7      191.94      197.66      3.75 o 
  -4  -1   7      104.11       86.96      4.28 o 
  -3  -1   7       37.41       46.55      2.05 o 
  -2  -1   7      130.02      139.57      2.66 o 
  -1  -1   7      922.07     1070.04     30.96 o 
   0  -1   7      446.15      490.92     36.93 o 
   1  -1   7      881.39     1008.28      7.60 o 
   2  -1   7      110.89      127.09      3.86 o 
   3  -1   7       93.01       98.24      3.74 o 
   4  -1   7       54.52       54.67      3.14 o 
   5  -1   7      133.58      128.90      5.07 o 
   6  -1   7       43.75       41.76      3.50 o 
   7  -1   7        0.79        0.48      3.02 o 
   8  -1   7        0.01        0.00      3.62 o 
   9  -1   7        0.45       -3.98      4.47 o 
 -12   0   7       14.16       19.75      3.39 o 
 -11   0   7        0.82        1.54      2.21 o 
 -10   0   7        2.89        2.32      1.86 o 
  -9   0   7        7.27        7.61      1.97 o 
  -8   0   7       21.15       25.98      2.44 o 
  -7   0   7       37.16       35.00      3.80 o 
  -6   0   7        1.23        2.24      1.56 o 
  -5   0   7      123.11      134.02     10.32 o 
  -4   0   7        6.51        3.78      1.21 o 
  -3   0   7        0.68        0.06      0.93 o 
  -2   0   7        0.97       -0.02      0.80 o 
  -1   0   7       72.98       71.37      4.95 o 
   0   0   7        2.80        3.25      1.09 o 
   1   0   7       72.64       94.62      3.14 o 
   2   0   7       63.58       74.83      3.02 o 
   3   0   7       16.67       16.29      2.05 o 
   4   0   7        0.08        0.12      1.81 o 
   5   0   7      142.21      151.11      5.31 o 
   6   0   7       96.63      101.87      4.95 o 
   7   0   7       14.97       21.48      4.34 o 
   8   0   7        0.50       -0.36      3.38 o 
   9   0   7        0.19        4.47      4.34 o 
 -12   1   7        2.61        5.56      2.92 o 
 -11   1   7        4.69        5.80      2.48 o 
 -10   1   7        1.98        0.86      1.74 o 
  -9   1   7       20.46       20.13      2.51 o 
  -8   1   7       12.39       10.24      1.94 o 
  -7   1   7       19.62       18.40      2.16 o 
  -6   1   7      199.21      200.38     11.41 o 
  -5   1   7      191.88      191.43      5.43 o 
  -4   1   7      104.00       77.73      5.91 o 
  -3   1   7       37.37       40.02      1.65 o 
  -2   1   7      129.91      134.81      3.38 o 
  -1   1   7      921.77     1069.11     14.72 o 
   0   1   7      446.48      407.91     47.55 o 
   1   1   7      881.37     1004.90      9.53 o 
   2   1   7      110.96      136.87      3.98 o 
   3   1   7       92.92       93.90      3.98 o 
   4   1   7       54.51       55.28      3.26 o 
   5   1   7      133.56      129.50      4.95 o 
   6   1   7       43.76       46.71      3.74 o 
   7   1   7        0.79        2.29      3.62 o 
   8   1   7        0.01       -0.24      3.74 o 
   9   1   7        0.45        0.48      5.07 o 
 -12   2   7        2.29        4.67      2.86 o 
 -11   2   7        3.64        5.42      2.38 o 
 -10   2   7        8.11       10.66      2.37 o 
  -9   2   7        3.11        3.32      1.82 o 
  -8   2   7       21.51       22.04      2.42 o 
  -7   2   7       35.60       30.62      2.37 o 
  -6   2   7       62.11       53.06      2.85 o 
  -5   2   7       16.81       14.63      1.27 o 
  -4   2   7       71.35       63.32      3.20 o 
  -3   2   7       76.43       74.82      6.64 o 
  -2   2   7       47.92       49.48      2.09 o 
  -1   2   7       90.06       93.25      4.22 o 
   0   2   7      123.88      141.05     11.77 o 
   1   2   7       86.32       96.80      2.90 o 
   2   2   7      161.90      168.37      4.22 o 
   3   2   7       89.93       99.81      3.74 o 
   4   2   7       33.63       38.98      2.90 o 
   5   2   7       97.58      104.04      4.47 o 
   6   2   7       30.32       29.81      3.26 o 
   7   2   7       30.60       38.26      5.31 o 
   8   2   7        1.88        3.14      4.83 o 
 -11   3   7        3.94        4.03      2.52 o 
 -10   3   7        0.67        1.51      1.92 o 
  -9   3   7       13.70       14.76      2.32 o 
  -8   3   7       65.91       57.38      3.58 o 
  -7   3   7       47.70       47.83      3.03 o 
  -6   3   7      109.26       98.08      3.92 o 
  -5   3   7      108.52       90.52      4.04 o 
  -4   3   7      153.43      139.49      3.10 o 
  -3   3   7       60.52       57.77      2.84 o 
  -2   3   7      356.50      345.68     11.28 o 
  -1   3   7       77.50       84.08     13.64 o 
   0   3   7      161.16      174.65     12.19 o 
   1   3   7       39.20       38.28      2.47 o 
   2   3   7       89.17       92.09      5.07 o 
   3   3   7      190.72      207.11      8.21 o 
   4   3   7       95.44       85.81      5.79 o 
   5   3   7      214.35      218.46      9.05 o 
   6   3   7        6.24        8.57      4.10 o 
 -11   4   7        7.04        8.48      2.84 o 
 -10   4   7        2.72        4.68      2.39 o 
  -9   4   7        6.28        5.98      2.08 o 
  -8   4   7       16.28       13.74      2.30 o 
  -7   4   7       34.42       34.17      2.82 o 
  -6   4   7       16.30       15.29      2.04 o 
  -5   4   7        8.03        5.89      1.27 o 
  -4   4   7        1.48        0.10      1.00 o 
  -3   4   7        0.66        0.01      1.41 o 
  -2   4   7      248.19      258.37      5.45 o 
  -1   4   7      116.26      114.18      3.71 o 
   0   4   7       46.37       46.41      4.59 o 
   1   4   7      169.54      152.14     15.21 o 
   2   4   7      140.26      140.97      6.64 o 
   3   4   7       81.52       77.49      5.43 o 
   4   4   7       67.88       64.33      5.07 o 
   5   4   7       16.72       17.74      3.98 o 
   6   4   7        5.75       11.71      4.10 o 
 -11   5   7        1.12        0.59      2.55 o 
 -10   5   7        9.62       14.21      2.97 o 
  -9   5   7        2.79        5.52      2.25 o 
  -8   5   7       54.31       51.63      5.97 o 
  -7   5   7       24.63       27.33      2.86 o 
  -6   5   7      115.08      108.19      4.57 o 
  -5   5   7       89.15       90.30      3.19 o 
  -4   5   7        3.18        5.08      1.79 o 
  -3   5   7        8.84        7.97      1.71 o 
  -2   5   7       37.03       42.22      2.72 o 
  -1   5   7      122.52      107.56      3.84 o 
   0   5   7       98.02      102.12      3.93 o 
   1   5   7       79.04       74.95      7.78 o 
   2   5   7      147.33      148.66     13.70 o 
   3   5   7       28.40       25.71      3.98 o 
   4   5   7       31.11       28.48      4.22 o 
   5   5   7       35.67       36.69      4.59 o 
   6   5   7        8.61        4.71      3.98 o 
 -10   6   7        2.74        0.83      2.51 o 
  -9   6   7        7.30        9.32      2.64 o 
  -8   6   7       12.30       17.28      2.86 o 
  -7   6   7       34.73       38.43      3.41 o 
  -6   6   7       98.88      101.36      7.91 o 
  -5   6   7       88.56       98.95      3.73 o 
  -4   6   7       29.55       30.86      2.96 o 
  -3   6   7       17.85       15.72      3.02 o 
  -2   6   7       74.39       71.49     10.20 o 
  -1   6   7       27.83       27.59      3.74 o 
   0   6   7       14.83       17.06      2.15 o 
   1   6   7      100.37       92.79      3.90 o 
   2   6   7       39.33       35.88      7.97 o 
   3   6   7        9.50       10.98      3.38 o 
   4   6   7        2.92        6.28      3.38 o 
   5   6   7        6.81        8.57      3.74 o 
   6   6   7        5.16       11.83      4.47 o 
 -10   7   7       11.99       16.88      5.01 o 
  -9   7   7        9.02       10.74      3.62 o 
  -8   7   7        5.22        7.95      2.39 o 
  -7   7   7        0.67        0.24      1.79 o 
  -6   7   7       26.33       29.42      3.11 o 
  -5   7   7      141.47      154.01      8.93 o 
  -4   7   7        1.36        2.17      2.00 o 
  -3   7   7        4.06        7.18      2.16 o 
  -2   7   7       13.19       12.78      2.25 o 
  -1   7   7       84.22       87.48      9.17 o 
   0   7   7      142.42      135.21     15.39 o 
   1   7   7       20.95       19.24      2.43 o 
   2   7   7       34.71       26.90      3.56 o 
   3   7   7        0.44        1.02      1.93 o 
   4   7   7        3.70        3.38      3.38 o 
   5   7   7        0.70        0.84      3.86 o 
   6   7   7       14.54       14.12      4.83 o 
  -9   8   7        2.56        2.17      2.58 o 
  -8   8   7       14.90       24.53      3.45 o 
  -7   8   7        8.21        9.61      2.46 o 
  -6   8   7       27.11       26.15      5.31 o 
  -5   8   7       41.09       48.95      4.07 o 
  -4   8   7        1.47        1.64      2.06 o 
  -3   8   7        7.14        8.71      2.38 o 
  -2   8   7       20.90       24.70      3.02 o 
  -1   8   7        9.46        9.55      2.20 o 
   0   8   7        8.21        7.46      2.01 o 
   1   8   7       19.32       20.97      6.10 o 
   2   8   7        2.92        1.93      1.62 o 
   3   8   7        1.26        0.17      1.41 o 
   4   8   7        4.17        3.97      1.75 o 
   5   8   7        6.37        6.16      4.59 o 
   6   8   7        0.30        1.09      4.83 o 
  -8   9   7        0.77       -1.51      2.47 o 
  -7   9   7       10.55       13.06      2.94 o 
  -6   9   7        0.63        1.67      2.52 o 
  -5   9   7       10.63       13.88      3.86 o 
  -4   9   7        3.25        1.89      2.43 o 
  -3   9   7       13.72       18.90      3.07 o 
  -2   9   7       10.50       16.51      2.84 o 
  -1   9   7       23.08       22.02      2.90 o 
   0   9   7       70.10       70.89     13.88 o 
   1   9   7        1.42        0.94      1.75 o 
   2   9   7        2.48        1.21      1.68 o 
   3   9   7        3.05        0.74      1.56 o 
   4   9   7        0.84        1.75      1.60 o 
   5   9   7        3.08        3.94      1.70 o 
  -6  10   7        1.66        5.31      4.34 o 
  -5  10   7        2.16       -2.05      3.62 o 
  -4  10   7        0.93        3.20      2.90 o 
  -3  10   7        2.08        2.67      2.58 o 
  -2  10   7        4.41        5.46      2.46 o 
  -1  10   7        2.05        2.96      2.27 o 
   0  10   7        7.67       11.43      2.57 o 
   1  10   7       10.48       11.06      2.41 o 
   2  10   7        1.97        2.59      2.11 o 
   3  10   7        1.66        2.94      1.91 o 
  -4  11   7        1.65        2.34      2.85 o 
  -3  11   7        4.55        4.88      3.37 o 
  -2  11   7       15.42       22.81      3.68 o 
  -1  11   7       15.59       19.31      3.37 o 
   0  11   7        5.51        7.53      2.59 o 
   1  11   7        5.76        5.58      2.24 o 
   5  -7   8        5.41        4.71      2.41 o 
   6  -7   8        8.26        9.53      2.90 o 
   1  -6   8      115.83      125.76      9.41 o 
   2  -6   8      101.08      105.37      8.93 o 
   3  -6   8        7.53       11.10      5.67 o 
   4  -6   8        4.54        2.05      1.81 o 
   5  -6   8        3.88        3.98      2.29 o 
   6  -6   8        8.27        9.78      2.90 o 
  -2  -5   8        3.44        3.50      2.53 o 
  -1  -5   8        0.72        1.21      2.53 o 
   0  -5   8       85.78       86.42      7.00 o 
   1  -5   8       87.10       84.49      7.48 o 
   2  -5   8       36.53       42.48      6.28 o 
   3  -5   8       61.82       57.33      3.62 o 
   4  -5   8        2.83        1.93      1.93 o 
   5  -5   8        6.98        4.34      2.17 o 
   6  -5   8        2.77        2.66      2.41 o 
   7  -5   8       17.31       24.26      4.47 o 
  -3  -4   8       12.77       15.21      3.26 o 
  -2  -4   8       70.44       65.90      5.43 o 
  -1  -4   8      268.40      261.78     10.26 o 
   0  -4   8       53.99       49.48      4.95 o 
   1  -4   8      239.42      264.32     11.22 o 
   2  -4   8      168.26      170.90      5.43 o 
   3  -4   8       26.84       31.98      2.90 o 
   4  -4   8        5.78        5.07      1.93 o 
   5  -4   8        3.39        2.05      2.05 o 
   6  -4   8       10.84       10.62      2.90 o 
   7  -4   8       13.59       12.55      3.50 o 
  -9  -3   8        0.14        0.48      2.41 o 
  -8  -3   8       18.22       21.48      3.74 o 
  -7  -3   8       18.42       15.81      3.38 o 
  -6  -3   8       31.33       38.14      3.98 o 
  -5  -3   8       58.59       65.90      4.71 o 
  -4  -3   8       70.85       72.17      3.50 o 
  -3  -3   8       17.69       16.54      1.93 o 
  -2  -3   8       68.18       74.23      3.26 o 
  -1  -3   8       13.16       13.52      1.81 o 
   0  -3   8      193.06      163.06      7.85 o 
   1  -3   8       43.84       45.02      4.95 o 
   2  -3   8      133.73      132.52      4.47 o 
   3  -3   8      231.39      223.40      6.16 o 
   4  -3   8        4.47        4.47      2.05 o 
   5  -3   8        8.09        6.64      2.17 o 
   6  -3   8       13.89       13.03      2.78 o 
   7  -3   8        7.99        9.53      3.50 o 
   8  -3   8       19.65       24.74      4.95 o 
 -11  -2   8        4.05        7.89      2.84 o 
 -10  -2   8        5.54        5.41      2.27 o 
  -9  -2   8        3.09        2.99      1.79 o 
  -8  -2   8       38.73       43.48      5.49 o 
  -7  -2   8       36.07       21.93     13.82 o 
  -6  -2   8      126.65      145.13     17.26 o 
  -5  -2   8       92.44      102.85      5.13 o 
  -4  -2   8       70.65       78.24      4.41 o 
  -3  -2   8       17.68       18.71      1.81 o 
  -2  -2   8      316.87      310.42      5.79 o 
  -1  -2   8      115.37      115.62      3.50 o 
   0  -2   8       28.58       28.85      3.50 o 
   1  -2   8      112.15       97.04      3.50 o 
   2  -2   8      129.98      123.83      4.22 o 
   3  -2   8      102.02      109.23      4.22 o 
   4  -2   8       12.20       12.55      2.05 o 
   5  -2   8       57.22       54.19      3.74 o 
   6  -2   8        5.66        3.62      2.41 o 
   7  -2   8        2.31        3.98      3.38 o 
   8  -2   8        2.32        1.33      3.86 o 
 -12  -1   8        9.47       10.75      3.20 o 
 -11  -1   8        6.64        8.47      2.63 o 
 -10  -1   8       12.21       15.17      2.77 o 
  -9  -1   8        2.91        3.12      1.77 o 
  -8  -1   8       22.11       26.49      2.61 o 
  -7  -1   8       12.57       14.30      2.20 o 
  -6  -1   8      108.50      105.73      5.91 o 
  -5  -1   8        4.75        5.29      1.41 o 
  -4  -1   8      119.74      110.63      6.70 o 
  -3  -1   8       10.18       10.28      1.27 o 
  -2  -1   8       45.27       41.19      3.32 o 
  -1  -1   8       65.05       71.78      2.05 o 
   0  -1   8      166.35      194.59      7.66 o 
   1  -1   8        2.56        3.02      1.33 o 
   2  -1   8      195.06      184.06      4.95 o 
   3  -1   8       28.43       26.55      2.41 o 
   4  -1   8       57.57       50.93      3.26 o 
   5  -1   8       14.12       15.33      2.66 o 
   6  -1   8      207.49      221.35      7.36 o 
   7  -1   8        2.01        0.72      3.26 o 
   8  -1   8       11.57       19.91      5.55 o 
 -12   0   8        1.29        3.85      2.67 o 
 -11   0   8        0.36       -0.32      2.03 o 
 -10   0   8       15.31       14.65      2.50 o 
  -9   0   8        0.45        0.36      2.90 o 
  -8   0   8        0.86        0.64      1.43 o 
  -7   0   8       16.07       16.48      2.18 o 
  -6   0   8       58.90       55.29      3.03 o 
  -5   0   8       71.77       59.01     26.25 o 
  -4   0   8      693.89      691.67     57.87 o 
  -3   0   8       39.98       42.82      1.74 o 
  -2   0   8        1.53        1.86      0.96 o 
  -1   0   8       19.41       15.30      1.19 o 
   0   0   8       68.02       79.09     10.26 o 
   1   0   8        0.55        1.93      1.33 o 
   2   0   8       87.12       84.49      3.26 o 
   3   0   8        1.08        0.72      1.69 o 
   4   0   8       13.73       12.67      2.17 o 
   5   0   8       48.41       50.33      3.74 o 
   6   0   8        4.96        1.81      2.41 o 
   7   0   8       29.87       33.67      5.31 o 
   8   0   8        0.03       -0.60      3.98 o 
 -12   1   8        9.47        8.72      3.10 o 
 -11   1   8        6.64        4.93      2.30 o 
 -10   1   8       12.21       12.52      2.40 o 
  -9   1   8        2.92        1.95      1.74 o 
  -8   1   8       22.08       27.30      2.59 o 
  -7   1   8       12.59       14.24      1.91 o 
  -6   1   8      108.63      107.90      9.84 o 
  -5   1   8        4.76        4.79      1.13 o 
  -4   1   8      119.79       98.04      9.53 o 
  -3   1   8       10.25        7.79      3.80 o 
  -2   1   8       45.28       33.44     10.98 o 
  -1   1   8       65.00       46.89     16.23 o 
   0   1   8      166.19      178.39      6.76 o 
   1   1   8        2.56        3.98      1.45 o 
   2   1   8      195.12      182.61      4.59 o 
   3   1   8       28.46       24.26      2.41 o 
   4   1   8       57.57       52.02      3.38 o 
   5   1   8       14.11       16.29      2.53 o 
   6   1   8      207.48      238.01      7.36 o 
   7   1   8        2.01        2.17      3.62 o 
   8   1   8       11.57       17.74      5.79 o 
 -11   2   8        4.05        5.05      2.30 o 
 -10   2   8        5.55        2.87      2.00 o 
  -9   2   8        3.09        3.63      1.71 o 
  -8   2   8       38.74       38.80      2.94 o 
  -7   2   8       36.02       29.45      2.43 o 
  -6   2   8      126.66      123.63      4.39 o 
  -5   2   8       92.45       88.23      3.26 o 
  -4   2   8       70.76       66.90      3.44 o 
  -3   2   8       17.71       17.18      1.51 o 
  -2   2   8      316.94      289.81      5.67 o 
  -1   2   8      115.27      111.67      9.90 o 
   0   2   8       28.54       31.28      4.16 o 
   1   2   8      112.25       88.23      5.19 o 
   2   2   8      129.94      119.85      6.16 o 
   3   2   8      102.02      114.42      6.52 o 
   4   2   8       12.19       10.86      3.38 o 
   5   2   8       57.22       57.81      5.31 o 
   6   2   8        5.66        5.19      3.50 o 
 -11   3   8        2.02        2.49      2.29 o 
 -10   3   8        9.46       10.36      2.32 o 
  -9   3   8        0.14        0.15      2.23 o 
  -8   3   8       18.22       20.64      2.42 o 
  -7   3   8       18.41       16.15      2.18 o 
  -6   3   8       31.33       36.96      2.73 o 
  -5   3   8       58.65       56.36      5.07 o 
  -4   3   8       70.80       62.99      5.31 o 
  -3   3   8       17.65       14.70      1.57 o 
  -2   3   8       68.18       68.81      5.85 o 
  -1   3   8       13.15       12.00      3.08 o 
   0   3   8      192.99      170.15     25.23 o 
   1   3   8       43.81       42.79      4.04 o 
   2   3   8      133.73      143.38      7.00 o 
   3   3   8      231.46      225.70      8.81 o 
   4   3   8        4.47        5.19      3.02 o 
   5   3   8        8.08        8.33      3.62 o 
   6   3   8       13.89       15.81      4.34 o 
 -11   4   8        2.32        4.70      2.68 o 
 -10   4   8        5.97        6.73      2.37 o 
  -9   4   8        8.68        8.29      2.11 o 
  -8   4   8       13.40       12.83      2.53 o 
  -7   4   8      122.74      113.92      9.96 o 
  -6   4   8      102.69      110.68      4.48 o 
  -5   4   8        8.97        8.22      1.35 o 
  -4   4   8       54.35       47.62      2.23 o 
  -3   4   8       12.76       11.00      1.70 o 
  -2   4   8       70.51       70.93      3.11 o 
  -1   4   8      268.40      274.99      9.84 o 
   0   4   8       53.97       46.31      3.08 o 
   1   4   8      239.45      244.67      5.72 o 
   2   4   8      168.25      167.76      7.48 o 
   3   4   8       26.85       28.60      3.86 o 
   4   4   8        5.78        3.62      3.26 o 
   5   4   8        3.38        2.90      3.62 o 
   6   4   8       10.83       11.22      4.59 o 
 -11   5   8        0.60        1.03      2.90 o 
 -10   5   8        3.18        4.10      2.37 o 
  -9   5   8       13.53       18.03      2.77 o 
  -8   5   8        7.45        9.41      2.17 o 
  -7   5   8       15.49       18.58      2.61 o 
  -6   5   8       50.59       51.77      3.41 o 
  -5   5   8       53.84       56.14      2.65 o 
  -4   5   8        0.50       -0.73      1.58 o 
  -3   5   8       44.26       41.99      2.86 o 
  -2   5   8        3.44        3.98      1.54 o 
  -1   5   8        0.72        0.21      1.27 o 
   0   5   8       85.81       82.93      3.54 o 
   1   5   8       87.10       80.05      6.28 o 
   2   5   8       36.51       39.90      2.99 o 
   3   5   8       61.79       64.57      5.67 o 
   4   5   8        2.83        4.10      3.26 o 
   5   5   8        6.98        5.91      3.74 o 
   6   5   8        2.77        1.81      4.34 o 
 -10   6   8        9.36       10.56      3.02 o 
  -9   6   8        0.76       -0.31      2.29 o 
  -8   6   8       24.52       23.68      3.11 o 
  -7   6   8       79.09       79.60      4.48 o 
  -6   6   8        9.37       12.02      2.46 o 
  -5   6   8      203.21      223.79      5.33 o 
  -4   6   8       23.96       23.90      2.56 o 
  -3   6   8       16.30       18.00      2.30 o 
  -2   6   8       24.47       26.24      2.47 o 
  -1   6   8       30.87       33.26      2.68 o 
   0   6   8      150.16      160.04     17.68 o 
   1   6   8      115.76      109.20      6.40 o 
   2   6   8      101.11       91.57      9.41 o 
   3   6   8        7.52        8.03      2.17 o 
   4   6   8        4.55        1.21      3.14 o 
   5   6   8        3.88        5.79      3.86 o 
   6   6   8        8.26        9.29      4.71 o 
  -9   7   8        7.16       11.20      2.97 o 
  -8   7   8        5.97       12.33      2.90 o 
  -7   7   8        3.06        2.25      2.14 o 
  -6   7   8       25.83       28.36      3.42 o 
  -5   7   8        4.49        1.39      2.39 o 
  -4   7   8       32.86       43.99      5.13 o 
  -3   7   8       10.38       11.21      2.35 o 
  -2   7   8       51.82       49.11      4.47 o 
  -1   7   8       51.25       60.06      7.00 o 
   0   7   8       10.42       10.53      2.16 o 
   1   7   8       27.39       30.86      7.24 o 
   2   7   8       13.34       11.97      2.28 o 
   3   7   8        9.77        7.96      2.08 o 
   4   7   8        2.24        1.95      1.96 o 
   5   7   8        5.40        7.24      4.59 o 
   6   7   8        8.26       13.03      5.07 o 
  -8   8   8        7.05       12.57      2.85 o 
  -7   8   8        6.03        9.77      2.59 o 
  -6   8   8        9.52       15.12      3.74 o 
  -5   8   8       56.77       59.98      6.16 o 
  -4   8   8       12.57       14.63      3.10 o 
  -3   8   8       25.25       26.29      3.39 o 
  -2   8   8        1.96        4.26      2.34 o 
  -1   8   8       14.09       16.21      2.75 o 
   0   8   8       35.30       36.54      7.30 o 
   1   8   8       61.04       64.07      6.76 o 
   2   8   8        5.41        4.22      2.10 o 
   3   8   8       13.75       13.12      3.68 o 
   4   8   8        1.01        0.57      1.85 o 
   5   8   8        0.38       -0.20      2.05 o 
  -7   9   8        3.81        4.40      2.59 o 
  -6   9   8        2.08        2.13      2.23 o 
  -5   9   8        1.81        2.05      3.14 o 
  -4   9   8        3.25        2.20      2.47 o 
  -3   9   8        0.78        0.59      2.14 o 
  -2   9   8       64.01       83.12      5.13 o 
  -1   9   8       33.08       35.92      6.03 o 
   0   9   8       16.74       17.15      2.56 o 
   1   9   8        1.37        3.70      1.99 o 
   2   9   8        6.59        6.08      2.07 o 
   3   9   8        1.22        2.10      1.80 o 
   4   9   8        0.75        1.85      1.78 o 
  -6  10   8        2.71        4.87      2.81 o 
  -5  10   8        4.00        7.60      4.47 o 
  -4  10   8        2.71        2.66      3.80 o 
  -3  10   8        5.71        6.43      2.77 o 
  -2  10   8       12.23       15.98      3.17 o 
  -1  10   8        3.22        2.85      2.28 o 
   0  10   8        9.76       11.88      2.65 o 
   1  10   8       18.19       15.58      3.50 o 
   2  10   8        4.25        3.96      2.18 o 
  -3  11   8        0.08        1.85      3.50 o 
  -2  11   8        3.19        2.70      2.70 o 
  -1  11   8        8.45       11.25      3.10 o 
   0  11   8       10.45       15.34      6.03 o 
   5  -7   9        2.12        0.36      2.29 o 
   0  -6   9       60.36       68.19      7.00 o 
   1  -6   9       24.58       21.48      5.91 o 
   2  -6   9       83.42       98.24      9.53 o 
   3  -6   9        9.77        8.33      5.91 o 
   4  -6   9        0.58       -0.48      1.93 o 
   5  -6   9        1.23       -0.60      2.05 o 
   6  -6   9        3.63        3.26      2.66 o 
  -2  -5   9       33.34       38.62      4.95 o 
  -1  -5   9       30.39       29.21      4.59 o 
   0  -5   9       67.15       78.45      7.00 o 
   1  -5   9        7.82        6.76      4.59 o 
   2  -5   9        8.91       10.74      5.07 o 
   3  -5   9        7.98        5.79      2.05 o 
   4  -5   9        7.53        7.97      2.29 o 
   5  -5   9        0.28       -0.12      2.17 o 
   6  -5   9        3.09        3.02      2.66 o 
  -7  -4   9        0.64        2.53      2.66 o 
  -6  -4   9       22.69       28.12      3.98 o 
  -5  -4   9       45.23       44.29      4.47 o 
  -4  -4   9      132.73      135.78      4.95 o 
  -3  -4   9       51.28       43.33      4.59 o 
  -2  -4   9       73.17       72.54      5.79 o 
  -1  -4   9       14.51       16.78      3.50 o 
   0  -4   9       23.66       20.88      3.86 o 
   1  -4   9      173.96      186.95     10.02 o 
   2  -4   9      129.73      150.63      9.66 o 
   3  -4   9       79.72       79.18      4.22 o 
   4  -4   9       11.05        8.57      2.29 o 
   5  -4   9        4.55        4.83      2.53 o 
   6  -4   9        7.57        7.60      2.90 o 
   7  -4   9        0.78        3.02      3.38 o 
 -10  -3   9        0.93       -1.33      2.41 o 
  -9  -3   9        1.34        2.17      2.90 o 
  -8  -3   9       20.71       17.62      3.62 o 
  -7  -3   9       11.84       12.55      3.14 o 
  -6  -3   9      200.74      200.11      8.45 o 
  -5  -3   9       22.25       26.19      2.66 o 
  -4  -3   9      256.13      274.46      8.21 o 
  -3  -3   9       33.79       34.64      2.66 o 
  -2  -3   9       10.58       11.59      1.93 o 
  -1  -3   9       51.68       49.48      4.59 o 
   0  -3   9      146.38      154.37      7.85 o 
   1  -3   9       17.58       17.50      4.10 o 
   2  -3   9       70.58       73.74      3.74 o 
   3  -3   9       18.48       20.40      2.53 o 
   4  -3   9        5.47        1.93      2.29 o 
   5  -3   9        9.06       10.50      2.78 o 
   6  -3   9        3.59        4.22      2.90 o 
   7  -3   9        2.62        0.48      3.50 o 
 -11  -2   9        2.83        3.74      2.78 o 
 -10  -2   9        3.28        2.90      2.41 o 
  -9  -2   9       19.23       21.36      3.98 o 
  -8  -2   9        1.10        3.62      2.53 o 
  -7  -2   9       19.54       20.04      3.50 o 
  -6  -2   9        3.96        7.00      2.53 o 
  -5  -2   9       17.06       16.78      2.17 o 
  -4  -2   9       38.89       38.50      2.66 o 
  -3  -2   9       74.25       72.78      3.26 o 
  -2  -2   9      142.78      151.71      4.34 o 
  -1  -2   9       39.70       43.33      2.53 o 
   0  -2   9       10.12       10.62      2.29 o 
   1  -2   9      243.16      231.13      9.29 o 
   2  -2   9      112.87      120.69      4.34 o 
   3  -2   9       40.28       38.62      3.02 o 
   4  -2   9       27.35       28.73      2.90 o 
   5  -2   9        4.90        3.62      2.29 o 
   6  -2   9        1.16        1.45      2.66 o 
 -11  -1   9        5.42        7.36      2.54 o 
 -10  -1   9       12.68       13.79      4.71 o 
  -9  -1   9        3.65        5.89      2.00 o 
  -8  -1   9       53.84       49.61      4.95 o 
  -7  -1   9       46.11       41.19     10.74 o 
  -6  -1   9      214.41      220.66     18.16 o 
  -5  -1   9      165.87      162.67     15.21 o 
  -4  -1   9      105.50      102.75      7.06 o 
  -3  -1   9       80.03       90.56      2.96 o 
  -2  -1   9       94.92       77.61      3.14 o 
  -1  -1   9       34.94       40.19      2.41 o 
   0  -1   9       18.31       14.60      2.66 o 
   1  -1   9       95.52       98.12      3.50 o 
   2  -1   9       65.06       64.21      3.26 o 
   3  -1   9        9.43        9.90      2.05 o 
   4  -1   9        1.99        1.69      1.93 o 
   5  -1   9        2.17        0.12      2.17 o 
   6  -1   9        6.70        6.76      2.78 o 
   7  -1   9        0.20        0.97      3.74 o 
 -11   0   9        0.49        0.84      2.31 o 
 -10   0   9        0.74        1.83      1.86 o 
  -9   0   9        3.46        2.82      1.64 o 
  -8   0   9        6.85        8.41      2.15 o 
  -7   0   9       42.12       41.71      4.10 o 
  -6   0   9        0.11        0.64      1.66 o 
  -5   0   9        1.13        2.46      1.24 o 
  -4   0   9       11.16       10.19      1.33 o 
  -3   0   9       41.39       38.11      1.80 o 
  -2   0   9        7.32        8.75      1.33 o 
  -1   0   9        8.13        5.16      1.10 o 
   0   0   9       15.49       21.50      4.71 o 
   1   0   9      226.65      206.63      4.71 o 
   2   0   9        6.68        6.88      1.69 o 
   3   0   9        4.33        4.10      1.81 o 
   4   0   9       14.30       15.93      2.41 o 
   5   0   9       21.75       19.79      3.02 o 
   6   0   9       15.29       16.90      3.26 o 
   7   0   9       18.00       24.26      5.91 o 
 -11   1   9        5.43       10.11      2.57 o 
 -10   1   9       12.68       14.36      2.46 o 
  -9   1   9        3.64        2.92      1.83 o 
  -8   1   9       53.85       46.70      3.23 o 
  -7   1   9       46.14       49.40      3.26 o 
  -6   1   9      214.24      191.19     14.78 o 
  -5   1   9      165.90      144.38      5.13 o 
  -4   1   9      105.58       75.63     17.08 o 
  -3   1   9       80.04       70.26      7.24 o 
  -2   1   9       94.94       83.65      6.28 o 
  -1   1   9       34.90       37.25      7.54 o 
   0   1   9       18.27       11.52      3.98 o 
   1   1   9       95.53       92.57      5.43 o 
   2   1   9       65.09       53.35      4.47 o 
   3   1   9        9.43        7.85      2.90 o 
   4   1   9        1.99        0.97      2.90 o 
   5   1   9        2.17        2.05      3.38 o 
   6   1   9        6.70        9.53      4.59 o 
 -11   2   9        2.83        3.86      2.28 o 
 -10   2   9        3.28        2.55      1.96 o 
  -9   2   9       19.23       18.44      2.54 o 
  -8   2   9        1.11        2.83      1.59 o 
  -7   2   9       19.50       18.47      2.22 o 
  -6   2   9        3.96        6.38      1.82 o 
  -5   2   9       17.07       14.80      1.46 o 
  -4   2   9       38.96       37.43      3.44 o 
  -3   2   9       74.21       66.23      4.34 o 
  -2   2   9      142.79      129.64      6.94 o 
  -1   2   9       39.73       43.58      5.79 o 
   0   2   9       10.15        8.17      1.51 o 
   1   2   9      243.04      245.87     14.66 o 
   2   2   9      112.91      117.44      6.64 o 
   3   2   9       40.30       41.64      4.83 o 
   4   2   9       27.36       21.97      3.98 o 
   5   2   9        4.90        4.47      3.86 o 
   6   2   9        1.16        1.45      3.62 o 
 -11   3   9        0.07       -0.27      2.19 o 
 -10   3   9        0.93        0.68      2.00 o 
  -9   3   9        1.35        0.84      1.62 o 
  -8   3   9       20.71       16.48      2.25 o 
  -7   3   9       11.86       12.51      2.08 o 
  -6   3   9      200.71      178.37      6.76 o 
  -5   3   9       22.26       22.35      1.99 o 
  -4   3   9      255.95      233.57      6.03 o 
  -3   3   9       33.77       35.48      3.08 o 
  -2   3   9       10.58       10.33      1.65 o 
  -1   3   9       51.78       54.83      3.50 o 
   0   3   9      146.39      151.54      6.64 o 
   1   3   9       17.58       18.05      2.11 o 
   2   3   9       70.60       68.19      5.31 o 
   3   3   9       18.48       18.35      3.74 o 
   4   3   9        5.47        7.85      3.38 o 
   5   3   9        9.06        9.05      4.10 o 
   6   3   9        3.59        4.71      3.98 o 
 -11   4   9        9.31       13.36      2.95 o 
 -10   4   9        1.18        1.63      2.09 o 
  -9   4   9        0.42       -0.20      1.77 o 
  -8   4   9        2.48        2.55      1.77 o 
  -7   4   9        0.64        0.72      1.62 o 
  -6   4   9       22.70       21.63      2.47 o 
  -5   4   9       45.29       41.34      2.25 o 
  -4   4   9      132.79      134.99      8.75 o 
  -3   4   9       51.30       44.67      5.25 o 
  -2   4   9       73.08       74.33      3.20 o 
  -1   4   9       14.51       14.56      1.83 o 
   0   4   9       23.64       23.26      2.21 o 
   1   4   9      173.96      171.65     17.92 o 
   2   4   9      129.73      128.60      4.67 o 
   3   4   9       79.72       87.38      6.40 o 
   4   4   9       11.06        7.60      3.74 o 
   5   4   9        4.55        5.67      3.86 o 
   6   4   9        7.57       11.22      4.95 o 
 -10   5   9        3.25        2.35      2.46 o 
  -9   5   9        1.52        1.62      2.06 o 
  -8   5   9        3.83        2.28      1.85 o 
  -7   5   9        1.13       -0.12      2.78 o 
  -6   5   9      122.78      126.74      8.03 o 
  -5   5   9      101.30       97.62      5.61 o 
  -4   5   9       97.70      105.32      4.14 o 
  -3   5   9       19.20       16.59      2.04 o 
  -2   5   9       33.32       34.83      2.56 o 
  -1   5   9       30.40       27.95      2.96 o 
   0   5   9       67.20       77.18      3.79 o 
   1   5   9        7.82        7.28      1.92 o 
   2   5   9        8.90       10.43      3.08 o 
   3   5   9        7.98        5.43      3.38 o 
   4   5   9        7.53        7.36      3.74 o 
   5   5   9        0.28       -2.05      3.50 o 
   6   5   9        3.09        2.53      4.83 o 
 -10   6   9        0.66        3.52      2.63 o 
  -9   6   9        8.30       12.58      2.81 o 
  -8   6   9        1.25        1.55      2.12 o 
  -7   6   9        2.72        4.86      2.20 o 
  -6   6   9       15.10       19.36      2.87 o 
  -5   6   9       50.58       52.79      2.92 o 
  -4   6   9        7.84        9.13      2.26 o 
  -3   6   9       16.85       17.98      2.29 o 
  -2   6   9        0.58        1.11      1.58 o 
  -1   6   9        6.70        6.14      1.83 o 
   0   6   9       60.35       63.22      3.78 o 
   1   6   9       24.60       24.53      2.70 o 
   2   6   9       83.42       80.41      5.85 o 
   3   6   9        9.76        6.87      2.17 o 
   4   6   9        0.58        0.48      3.26 o 
   5   6   9        1.23        0.48      4.22 o 
   6   6   9        3.63        2.90      5.43 o 
  -9   7   9        2.79        4.13      2.80 o 
  -8   7   9        1.62        2.98      2.41 o 
  -7   7   9        5.80        6.70      2.43 o 
  -6   7   9       29.12       40.21      3.76 o 
  -5   7   9       36.71       47.92      5.67 o 
  -4   7   9       21.77       25.68      2.92 o 
  -3   7   9       63.27       63.62      6.34 o 
  -2   7   9       12.71       15.01      2.49 o 
  -1   7   9       53.78       65.53      8.99 o 
   0   7   9       12.58       12.67      3.38 o 
   1   7   9       11.11       10.79      2.30 o 
   2   7   9        4.66        6.94      2.28 o 
   3   7   9        4.74        2.42      2.16 o 
   4   7   9        9.21       10.76      2.66 o 
   5   7   9        2.12        2.78      4.47 o 
  -8   8   9        1.84        5.56      2.95 o 
  -7   8   9        7.08       10.34      2.99 o 
  -6   8   9        2.40        2.65      2.32 o 
  -5   8   9        3.54        4.10      3.86 o 
  -4   8   9       24.63       30.19      3.58 o 
  -3   8   9       11.61       14.38      3.01 o 
  -2   8   9       21.69       26.31      4.10 o 
  -1   8   9       23.67       23.14      2.99 o 
   0   8   9       10.50       12.03      2.52 o 
   1   8   9       16.12       16.89      3.50 o 
   2   8   9       14.48       12.72      2.61 o 
   3   8   9        8.75        6.58      3.32 o 
   4   8   9        3.23        4.79      3.44 o 
  -7   9   9        5.32        8.09      2.90 o 
  -6   9   9        8.84       11.65      2.90 o 
  -5   9   9       12.29       23.05      5.43 o 
  -4   9   9        3.32        6.89      3.20 o 
  -3   9   9       10.05       13.93      3.28 o 
  -2   9   9       12.92       13.35      3.15 o 
  -1   9   9       35.24       45.24      5.61 o 
   0   9   9        2.33        5.34      3.08 o 
   1   9   9        1.44        1.71      2.35 o 
   2   9   9        8.16        6.67      2.76 o 
   3   9   9        2.19        2.62      2.53 o 
  -5  10   9        3.34        4.10      3.98 o 
  -4  10   9        1.05        0.37      2.90 o 
  -3  10   9        0.87       -0.76      2.61 o 
  -2  10   9        9.77       12.52      3.36 o 
  -1  10   9        8.69        8.73      2.65 o 
   0  10   9        1.70        3.22      2.49 o 
   1  10   9        8.78       10.04      2.45 o 
  -1  -6  10       55.72       60.71      6.76 o 
   0  -6  10       26.33       31.86      5.91 o 
   1  -6  10       22.46       29.33      6.76 o 
   2  -6  10        2.06        1.21      5.67 o 
   3  -6  10        0.48        1.33      6.28 o 
   4  -6  10        6.61       12.79      7.85 o 
   5  -6  10        4.91        5.19      2.90 o 
  -3  -5  10       19.78       17.86      3.74 o 
  -2  -5  10       16.17       17.74      4.10 o 
  -1  -5  10        1.64        2.17      3.02 o 
   0  -5  10       12.02       14.00      4.10 o 
   1  -5  10       31.78       34.16      6.28 o 
   2  -5  10       13.18       16.78      5.91 o 
   3  -5  10       17.77       21.60      6.64 o 
   4  -5  10        3.23        3.86      2.41 o 
   5  -5  10        0.50        0.36      2.29 o 
   6  -5  10        0.96        0.60      2.78 o 
  -8  -4  10        2.55        2.41      2.90 o 
  -7  -4  10        9.01       14.48      3.62 o 
  -6  -4  10       29.30       35.85      4.34 o 
  -5  -4  10      133.46      148.21      7.48 o 
  -4  -4  10       70.69       81.71      4.22 o 
  -3  -4  10       55.82       52.02      5.19 o 
  -2  -4  10        5.08        4.71      2.78 o 
  -1  -4  10       44.38       47.55      5.19 o 
   0  -4  10       83.98       90.52      7.12 o 
   1  -4  10       27.67       32.47      5.79 o 
   2  -4  10       38.89       46.35      6.52 o 
   3  -4  10        2.63        4.22      2.29 o 
   4  -4  10        3.53        5.91      2.41 o 
   5  -4  10        3.01        6.40      2.78 o 
   6  -4  10        0.11        1.21      2.90 o 
 -11  -3  10        7.47       10.14      3.38 o 
 -10  -3  10        2.77        3.02      3.50 o 
  -9  -3  10        2.45        0.48      2.90 o 
  -8  -3  10        9.64        7.97      3.26 o 
  -7  -3  10       14.99       16.78      3.50 o 
  -6  -3  10       17.18       20.16      3.50 o 
  -5  -3  10      142.92      155.82      5.43 o 
  -4  -3  10       51.61       57.93      3.50 o 
  -3  -3  10       76.30       55.04      5.91 o 
  -2  -3  10       35.20       32.95      3.98 o 
  -1  -3  10       11.32       12.67      3.02 o 
   0  -3  10        6.64        9.78      3.02 o 
   1  -3  10       13.96       14.12      4.10 o 
   2  -3  10      136.35      145.68      5.19 o 
   3  -3  10        4.61        3.50      2.05 o 
   4  -3  10        8.23       10.86      2.53 o 
   5  -3  10        2.58        4.83      2.66 o 
 -11  -2  10        7.95        7.12      3.14 o 
 -10  -2  10        3.21        3.26      3.14 o 
  -9  -2  10        0.30        1.21      2.66 o 
  -8  -2  10       31.94       26.55      3.98 o 
  -7  -2  10       71.93       83.64      6.03 o 
  -6  -2  10      117.31      113.93      6.40 o 
  -5  -2  10      196.95      192.14      5.55 o 
  -4  -2  10      247.52      253.94      6.03 o 
  -3  -2  10      135.23      112.00      5.07 o 
  -2  -2  10       29.50       31.62      2.53 o 
  -1  -2  10        2.83        2.29      2.05 o 
   0  -2  10       26.46       21.24      3.14 o 
   1  -2  10       48.96       47.79      5.19 o 
   2  -2  10       19.51       20.76      2.41 o 
   3  -2  10        3.47        3.26      1.93 o 
   4  -2  10       11.00       10.62      2.41 o 
   5  -2  10        1.08        4.34      2.78 o 
   6  -2  10        2.02       -1.57      3.02 o 
   7  -2  10        1.82        3.74      4.10 o 
 -11  -1  10        2.33        2.66      2.78 o 
 -10  -1  10        3.86        6.03      2.66 o 
  -9  -1  10        8.75        6.40      2.90 o 
  -8  -1  10        5.80        4.34      2.53 o 
  -7  -1  10       56.57       41.76      4.10 o 
  -6  -1  10       84.93       87.99      5.67 o 
  -5  -1  10       95.60       93.42      3.74 o 
  -4  -1  10       47.13       47.79      2.90 o 
  -3  -1  10      144.67      146.52      4.47 o 
  -2  -1  10      116.32      117.68      3.98 o 
  -1  -1  10       12.65       16.78      2.66 o 
   0  -1  10       32.88       32.23      3.62 o 
   1  -1  10       39.24       40.07      4.47 o 
   2  -1  10      263.32      249.35      6.03 o 
   3  -1  10       92.46      104.88      4.47 o 
   4  -1  10       10.46       11.83      2.41 o 
   5  -1  10        5.61        6.28      2.66 o 
   6  -1  10        0.52        2.41      2.90 o 
 -11   0  10        4.50        2.84      2.43 o 
 -10   0  10        2.77        2.43      1.88 o 
  -9   0  10        1.54        1.73      1.83 o 
  -8   0  10       72.36       64.55      5.43 o 
  -7   0  10       43.62       49.42      6.40 o 
  -6   0  10      154.38      129.73     17.98 o 
  -5   0  10      242.35      241.07     17.68 o 
  -4   0  10      192.06      182.46     11.35 o 
  -3   0  10       94.04       84.82      5.19 o 
  -2   0  10        1.27        0.97      1.02 o 
  -1   0  10       37.00       32.99      1.68 o 
   0   0  10        0.62        0.03      1.33 o 
   1   0  10       22.75       21.60      3.62 o 
   2   0  10       15.16       14.97      3.86 o 
   3   0  10        3.48        6.03      3.62 o 
   4   0  10        5.56        6.28      3.62 o 
   5   0  10        8.69       10.14      4.71 o 
   6   0  10        1.82        1.45      4.71 o 
 -11   1  10        2.34        4.85      2.50 o 
 -10   1  10        3.86        6.22      2.05 o 
  -9   1  10        8.75        8.62      2.05 o 
  -8   1  10        5.79        3.98      2.06 o 
  -7   1  10       56.52       47.97      3.24 o 
  -6   1  10       84.99       84.21      3.71 o 
  -5   1  10       95.57       80.95      3.20 o 
  -4   1  10       47.22       38.95      4.22 o 
  -3   1  10      144.78      134.24      6.46 o 
  -2   1  10      116.32       99.46     14.18 o 
  -1   1  10       12.61       12.99      2.35 o 
   0   1  10       32.91       31.02      5.49 o 
   1   1  10       39.25       24.44     15.33 o 
   2   1  10      263.25      253.82      9.66 o 
   3   1  10       92.45       93.78      6.52 o 
   4   1  10       10.46       12.07      3.86 o 
   5   1  10        5.61        3.14      3.74 o 
   6   1  10        0.52        1.45      4.59 o 
 -11   2  10        7.95        8.06      2.67 o 
 -10   2  10        3.21        2.06      1.96 o 
  -9   2  10        0.30       -0.64      1.66 o 
  -8   2  10       31.99       28.53      2.76 o 
  -7   2  10       71.97       77.73      5.19 o 
  -6   2  10      117.37      113.53      6.58 o 
  -5   2  10      196.79      175.17      7.54 o 
  -4   2  10      247.59      234.99     11.28 o 
  -3   2  10      135.15      122.29     13.40 o 
  -2   2  10       29.45       26.15      2.17 o 
  -1   2  10        2.83        3.53      1.45 o 
   0   2  10       26.49       25.75      2.21 o 
   1   2  10       48.95       44.98      2.87 o 
   2   2  10       19.51       16.41      3.74 o 
   3   2  10        3.47        4.47      3.02 o 
   4   2  10       10.99        8.33      3.62 o 
   5   2  10        1.08        1.09      3.62 o 
   6   2  10        2.02        1.69      4.34 o 
 -11   3  10        7.48       10.60      2.87 o 
 -10   3  10        2.77        2.00      2.46 o 
  -9   3  10        2.45        0.90      1.71 o 
  -8   3  10        9.64        8.70      1.94 o 
  -7   3  10       14.97       14.19      2.39 o 
  -6   3  10       17.18       16.71      2.26 o 
  -5   3  10      142.89      133.08      7.18 o 
  -4   3  10       51.67       54.80      5.67 o 
  -3   3  10       76.26       65.65      2.48 o 
  -2   3  10       35.20       29.91      2.59 o 
  -1   3  10       11.32       11.89      1.75 o 
   0   3  10        6.64        5.66      1.56 o 
   1   3  10       13.95       11.83      2.29 o 
   2   3  10      136.30      130.35      7.36 o 
   3   3  10        4.61        6.52      3.50 o 
   4   3  10        8.23       10.86      3.98 o 
   5   3  10        2.58        1.81      3.62 o 
   6   3  10        0.07        0.12      4.22 o 
 -10   4  10        2.93        2.24      2.26 o 
  -9   4  10        1.66        2.70      1.91 o 
  -8   4  10        2.54        1.96      1.74 o 
  -7   4  10        9.00       11.95      2.90 o 
  -6   4  10       29.30       29.66      2.82 o 
  -5   4  10      133.51      126.94      9.11 o 
  -4   4  10       70.73       72.66      7.00 o 
  -3   4  10       55.81       51.49      3.20 o 
  -2   4  10        5.07        5.97      1.45 o 
  -1   4  10       44.38       44.19      3.68 o 
   0   4  10       83.97       83.59      4.95 o 
   1   4  10       27.65       36.12      2.89 o 
   2   4  10       38.89       40.95      3.23 o 
   3   4  10        2.62        1.69      3.26 o 
   4   4  10        3.53        0.84      3.38 o 
   5   4  10        3.01        2.29      4.47 o 
   6   4  10        0.11        1.33      4.59 o 
 -10   5  10        0.28        1.22      2.23 o 
  -9   5  10        2.47        1.01      2.12 o 
  -8   5  10        0.46       -0.03      1.64 o 
  -7   5  10       11.63       13.76      2.49 o 
  -6   5  10       16.68       18.92      3.20 o 
  -5   5  10       86.75       95.43      3.47 o 
  -4   5  10       25.52       24.26      1.99 o 
  -3   5  10       19.81       20.44      2.29 o 
  -2   5  10       16.17       16.96      2.08 o 
  -1   5  10        1.65        1.91      1.58 o 
   0   5  10       12.03        9.13      2.15 o 
   1   5  10       31.77       30.58      2.86 o 
   2   5  10       13.19       10.93      2.29 o 
   3   5  10       17.76       20.59      2.90 o 
   4   5  10        3.24        3.50      3.86 o 
   5   5  10        0.50       -0.60      4.22 o 
   6   5  10        0.96        2.78      5.67 o 
  -9   6  10        1.42        1.97      2.46 o 
  -8   6  10        0.06        0.19      2.09 o 
  -7   6  10       17.30       19.16      2.87 o 
  -6   6  10       16.26       18.57      4.28 o 
  -5   6  10       38.36       44.29      3.50 o 
  -4   6  10       18.00       22.65      2.76 o 
  -3   6  10        8.27        9.29      2.20 o 
  -2   6  10       58.87       67.59      3.88 o 
  -1   6  10       55.73       58.23      3.66 o 
   0   6  10       26.31       28.73      3.98 o 
   1   6  10       22.46       22.91      2.66 o 
   2   6  10        2.06        2.41      2.03 o 
   3   6  10        0.47        0.22      1.91 o 
   4   6  10        6.61        7.34      2.72 o 
   5   6  10        4.91        8.33      5.07 o 
  -9   7  10        1.10        3.84      2.69 o 
  -8   7  10        1.27        1.76      2.61 o 
  -7   7  10        2.06        3.16      2.30 o 
  -6   7  10        0.48        1.88      2.25 o 
  -5   7  10       31.64       32.75      3.26 o 
  -4   7  10       11.21       15.19      2.73 o 
  -3   7  10       22.49       25.03      2.97 o 
  -2   7  10        5.32        5.00      2.25 o 
  -1   7  10        3.08        4.80      2.13 o 
   0   7  10       30.05       29.51      3.14 o 
   1   7  10        1.35        1.09      2.05 o 
   2   7  10        2.69        2.95      2.23 o 
   3   7  10       15.03       13.58      2.90 o 
   4   7  10        0.12        0.87      2.32 o 
  -8   8  10        0.13        1.94      2.88 o 
  -7   8  10        1.85        1.09      2.61 o 
  -6   8  10        6.10       10.42      2.97 o 
  -5   8  10        8.58       14.85      4.59 o 
  -4   8  10       31.27       49.16      5.49 o 
  -3   8  10        4.36        4.71      2.68 o 
  -2   8  10       33.35       46.16      4.59 o 
  -1   8  10       16.01       21.60      3.11 o 
   0   8  10        1.68        0.90      2.00 o 
   1   8  10       11.66       15.36      2.87 o 
   2   8  10        2.60        3.85      2.48 o 
   3   8  10        0.18        0.78      2.31 o 
  -6   9  10        3.55        4.17      2.70 o 
  -5   9  10       17.89       22.21      5.79 o 
  -4   9  10        8.78       13.75      3.62 o 
  -3   9  10        4.06        4.65      2.97 o 
  -2   9  10        1.55        1.17      2.76 o 
  -1   9  10       11.62       22.06      3.48 o 
   0   9  10       15.91       21.80      4.10 o 
   1   9  10        2.23        4.59      2.58 o 
   2   9  10        2.34        3.89      2.85 o 
  -4  10  10        4.62        9.23      4.05 o 
  -3  10  10        0.10        0.88      3.18 o 
  -2  10  10        0.99        1.34      2.87 o 
  -1  10  10        1.36       -0.30      2.75 o 
   0  10  10        3.71        7.44      3.32 o 
   1  -7  11       11.44       14.12      7.12 o 
   2  -7  11        2.46        4.59      7.72 o 
   3  -7  11       12.59       19.19      9.41 o 
  -2  -6  11        6.52        5.31      4.10 o 
  -1  -6  11        1.51        1.33      3.86 o 
   0  -6  11       21.12       23.78      5.43 o 
   1  -6  11       22.41       30.54      7.36 o 
   2  -6  11        6.33       10.02      6.88 o 
   3  -6  11        0.04        1.45      7.00 o 
   4  -6  11       24.18       36.81     10.14 o 
  -4  -5  11       11.37       13.52      4.10 o 
  -3  -5  11       45.53       47.31      5.79 o 
  -2  -5  11        6.43        6.40      3.62 o 
  -1  -5  11       19.20       21.00      4.71 o 
   0  -5  11       39.56       47.07      6.40 o 
   1  -5  11       31.11       27.52      6.52 o 
   2  -5  11        8.43        9.53      5.91 o 
   3  -5  11       22.96       31.86      7.97 o 
   4  -5  11        7.72        7.60      3.02 o 
   5  -5  11        6.60        7.72      3.38 o 
  -8  -4  11        4.53        6.16      3.26 o 
  -7  -4  11        2.47        3.02      2.90 o 
  -6  -4  11       65.62       72.78      5.91 o 
  -5  -4  11       43.58       46.35      3.50 o 
  -4  -4  11      209.01      214.96      6.52 o 
  -3  -4  11       25.86       26.79      4.47 o 
  -2  -4  11       68.40       76.40      6.64 o 
  -1  -4  11       28.66       29.93      4.59 o 
   0  -4  11       10.63        8.69      3.74 o 
   1  -4  11       51.21       55.88      7.12 o 
   2  -4  11        1.03        9.78      5.31 o 
   3  -4  11       36.13       39.35      7.36 o 
   4  -4  11       15.23       15.93      3.02 o 
   5  -4  11        4.28        8.57      3.14 o 
 -11  -3  11        9.89       17.74      5.19 o 
 -10  -3  11        4.85        5.91      3.86 o 
  -9  -3  11       10.50        9.90      3.74 o 
  -8  -3  11        6.01        7.36      3.14 o 
  -7  -3  11       32.54       34.40      4.47 o 
  -6  -3  11       50.72       47.07      4.83 o 
  -5  -3  11       34.05       36.69      3.14 o 
  -4  -3  11       46.23       51.29      3.26 o 
  -3  -3  11       85.04       92.21      4.22 o 
  -2  -3  11       53.32       53.23      5.19 o 
  -1  -3  11       24.18       27.88      4.10 o 
   0  -3  11      135.97      146.52      8.57 o 
   1  -3  11       21.94       25.35      5.07 o 
   2  -3  11       15.79       16.29      4.95 o 
   3  -3  11       34.00       35.85      3.38 o 
   4  -3  11        8.61       10.98      2.90 o 
   5  -3  11        5.84        6.76      3.02 o 
   6  -3  11        2.69        1.33      3.26 o 
 -11  -2  11        3.49        2.29      3.86 o 
 -10  -2  11        1.65        1.21      3.38 o 
  -9  -2  11        4.62        5.55      3.14 o 
  -8  -2  11        2.34        3.74      2.90 o 
  -7  -2  11       53.88       45.26      4.59 o 
  -6  -2  11       51.44       51.17      4.71 o 
  -5  -2  11       81.23       78.21      3.74 o 
  -4  -2  11      241.04      238.85      6.03 o 
  -3  -2  11      101.62       76.40      8.09 o 
  -2  -2  11       51.77       48.40      4.59 o 
  -1  -2  11        2.11        1.69      2.05 o 
   0  -2  11       20.18       23.78      3.86 o 
   1  -2  11       40.98       39.10      5.19 o 
   2  -2  11        9.72       10.62      4.34 o 
   3  -2  11       27.46       27.52      3.02 o 
   4  -2  11        3.49        4.34      2.41 o 
   5  -2  11        4.23        5.31      3.02 o 
   6  -2  11        1.04        0.12      6.64 o 
 -11  -1  11        3.87        4.71      2.90 o 
 -10  -1  11        6.55       10.14      3.74 o 
  -9  -1  11        3.57        2.41      2.78 o 
  -8  -1  11        1.50        3.50      2.53 o 
  -7  -1  11       49.54       44.78      4.47 o 
  -6  -1  11       49.70       46.59      4.34 o 
  -5  -1  11        2.29        2.66      1.69 o 
  -4  -1  11       64.02       60.35      3.26 o 
  -3  -1  11      617.71      603.35      9.05 o 
  -2  -1  11      191.63      182.73      7.72 o 
  -1  -1  11        7.06        8.45      2.41 o 
   0  -1  11       42.12       39.95      4.22 o 
   1  -1  11       16.92       17.14      3.86 o 
   2  -1  11       21.36       23.41      4.47 o 
   3  -1  11        4.40        4.10      4.22 o 
   4  -1  11       11.76       14.00      4.71 o 
   5  -1  11        5.67        8.93      5.91 o 
   6  -1  11        6.41       10.50      6.40 o 
 -11   0  11        0.93        1.69      2.41 o 
 -10   0  11        3.34        3.14      2.78 o 
  -9   0  11        3.11       -0.12      2.29 o 
  -8   0  11        0.03        1.21      2.53 o 
  -7   0  11       95.07       63.85      5.07 o 
  -6   0  11        2.23        3.74      2.41 o 
  -5   0  11      180.56      159.80      4.71 o 
  -4   0  11      116.22      112.49      3.98 o 
  -3   0  11       24.10       25.71      2.29 o 
  -2   0  11       30.62       24.50      2.41 o 
  -1   0  11       32.55       30.78      3.50 o 
   0   0  11      111.01      121.42      6.76 o 
   1   0  11       30.68       23.41      3.98 o 
   2   0  11       28.12       30.78      4.71 o 
   3   0  11        2.34        3.86      3.74 o 
   4   0  11        4.92        3.74      3.98 o 
   5   0  11        1.31        2.53      4.71 o 
   6   0  11        5.25        3.50      5.55 o 
 -11   1  11        3.87        4.90      2.41 o 
 -10   1  11        6.54       10.85      2.46 o 
  -9   1  11        3.56        3.99      2.11 o 
  -8   1  11        1.50        3.44      2.05 o 
  -7   1  11       49.52       41.34      3.02 o 
  -6   1  11       49.63       38.55      4.53 o 
  -5   1  11        2.29        1.40      1.15 o 
  -4   1  11       63.98       55.13      5.61 o 
  -3   1  11      617.84      552.17     13.52 o 
  -2   1  11      191.60      161.73      4.47 o 
  -1   1  11        7.07        6.64      1.45 o 
   0   1  11       42.11       44.40      5.73 o 
   1   1  11       16.90       14.97      3.26 o 
   2   1  11       21.36       22.93      4.10 o 
   3   1  11        4.40        1.93      3.38 o 
   4   1  11       11.75       11.83      4.10 o 
   5   1  11        5.67        6.16      4.59 o 
   6   1  11        6.41       12.31      5.79 o 
 -11   2  11        3.50        3.90      2.49 o 
 -10   2  11        1.65        3.71      2.05 o 
  -9   2  11        4.62        5.67      2.11 o 
  -8   2  11        2.33        1.40      1.83 o 
  -7   2  11       53.90       46.57      4.71 o 
  -6   2  11       51.41       49.04      5.25 o 
  -5   2  11       81.34       74.12      9.11 o 
  -4   2  11      240.98      211.03     20.70 o 
  -3   2  11      101.63       85.31      7.48 o 
  -2   2  11       51.72       42.60      2.53 o 
  -1   2  11        2.11        1.31      1.15 o 
   0   2  11       20.21       22.88      2.35 o 
   1   2  11       41.03       33.64      4.59 o 
   2   2  11        9.72       10.72      2.39 o 
   3   2  11       27.45       28.60      4.59 o 
   4   2  11        3.50        3.14      3.62 o 
   5   2  11        4.23        3.62      4.34 o 
   6   2  11        1.03        2.29      5.67 o 
 -11   3  11        9.88       14.82      3.11 o 
 -10   3  11        4.86        5.91      2.63 o 
  -9   3  11       10.51       10.19      2.23 o 
  -8   3  11        6.00        5.79      2.13 o 
  -7   3  11       32.58       29.85      2.98 o 
  -6   3  11       50.74       45.66      3.20 o 
  -5   3  11       34.06       30.70      2.84 o 
  -4   3  11       46.29       46.50      2.72 o 
  -3   3  11       85.09       81.67      3.14 o 
  -2   3  11       53.33       52.55      4.53 o 
  -1   3  11       24.15       30.07      2.51 o 
   0   3  11      135.97      148.45     11.53 o 
   1   3  11       21.96       23.24      2.60 o 
   2   3  11       15.79       15.61      2.65 o 
   3   3  11       34.00       32.47      5.19 o 
   4   3  11        8.62        5.19      3.74 o 
   5   3  11        5.84        6.64      4.59 o 
   6   3  11        2.69        5.55      5.19 o 
 -10   4  11        0.92        0.51      2.20 o 
  -9   4  11       12.67       11.55      2.52 o 
  -8   4  11        4.52        5.51      2.11 o 
  -7   4  11        2.47        1.76      1.92 o 
  -6   4  11       65.61       64.31      3.96 o 
  -5   4  11       43.54       40.82      2.39 o 
  -4   4  11      209.00      195.52      5.07 o 
  -3   4  11       25.86       23.59      1.94 o 
  -2   4  11       68.45       69.69      3.50 o 
  -1   4  11       28.66       33.99      2.77 o 
   0   4  11       10.65       10.36      2.06 o 
   1   4  11       51.22       50.22      3.33 o 
   2   4  11        1.03        1.04      2.16 o 
   3   4  11       36.13       40.68      3.83 o 
   4   4  11       15.22       18.83      4.83 o 
   5   4  11        4.28        6.40      4.83 o 
 -10   5  11        0.49        1.26      2.41 o 
  -9   5  11        2.56        0.54      2.08 o 
  -8   5  11        3.34        4.10      2.03 o 
  -7   5  11        2.56        2.42      2.11 o 
  -6   5  11        1.44        2.12      2.19 o 
  -5   5  11       25.39       31.57      3.44 o 
  -4   5  11       11.37       11.32      1.69 o 
  -3   5  11       45.50       47.98      3.16 o 
  -2   5  11        6.42        8.18      1.92 o 
  -1   5  11       19.18       16.56      2.25 o 
   0   5  11       39.57       41.76      4.47 o 
   1   5  11       31.10       35.46      3.11 o 
   2   5  11        8.43        8.10      2.49 o 
   3   5  11       22.97       25.32      3.25 o 
   4   5  11        7.72        5.19      4.47 o 
   5   5  11        6.60        7.36      5.43 o 
  -9   6  11        2.40        2.73      2.46 o 
  -8   6  11        1.16        1.70      2.41 o 
  -7   6  11        1.74        1.95      2.12 o 
  -6   6  11       22.26       27.12      3.36 o 
  -5   6  11       30.03       31.91      3.33 o 
  -4   6  11       84.98       94.42      4.50 o 
  -3   6  11       41.25       45.30      3.45 o 
  -2   6  11        6.52        5.40      2.00 o 
  -1   6  11        1.51        0.60      1.91 o 
   0   6  11       21.11       23.77      2.90 o 
   1   6  11       22.40       26.17      2.90 o 
   2   6  11        6.33        7.58      2.49 o 
   3   6  11        0.04       -0.07      2.54 o 
   4   6  11       24.17       25.59      3.57 o 
  -8   7  11        0.37        1.83      2.57 o 
  -7   7  11        1.06        2.07      2.30 o 
  -6   7  11        1.42        1.99      2.19 o 
  -5   7  11        3.71        3.42      2.55 o 
  -4   7  11        0.20       -0.63      2.14 o 
  -3   7  11       53.00       68.50      4.48 o 
  -2   7  11       15.20       14.22      2.73 o 
  -1   7  11        7.30        7.29      2.43 o 
   0   7  11        7.58        8.70      2.66 o 
   1   7  11       11.44       11.76      2.73 o 
   2   7  11        2.46        2.89      2.46 o 
   3   7  11       12.59       18.56      3.50 o 
  -7   8  11        3.05        6.81      2.85 o 
  -6   8  11        3.56        4.22      2.79 o 
  -5   8  11        5.22        4.77      2.90 o 
  -4   8  11       29.16       41.75      4.21 o 
  -3   8  11        0.46        0.51      2.54 o 
  -2   8  11        2.01        1.28      2.46 o 
  -1   8  11        1.56       -0.80      2.43 o 
   0   8  11       16.33       21.18      4.10 o 
   1   8  11        4.38        3.09      2.51 o 
   2   8  11        8.63        9.83      3.10 o 
  -5   9  11        1.91        2.17      4.59 o 
  -4   9  11        5.38        9.18      3.58 o 
  -3   9  11        2.80        3.94      3.04 o 
  -2   9  11        3.41        4.66      2.94 o 
  -1   9  11        0.97        2.52      2.75 o 
   0   9  11        4.58        6.76      2.92 o 
   0  -7  12       13.12       19.67      6.52 o 
   1  -7  12        0.12       -3.02      7.12 o 
   2  -7  12        0.17        6.28      8.45 o 
  -2  -6  12        2.48        4.22      3.98 o 
  -1  -6  12        2.78        3.50      4.10 o 
   0  -6  12       13.63       15.09      5.31 o 
   1  -6  12        0.38        4.34      6.64 o 
   2  -6  12        5.80        3.02      7.24 o 
   3  -6  12        6.38        9.29      7.97 o 
  -4  -5  12       24.67       31.86      5.31 o 
  -3  -5  12       53.94       52.38      6.52 o 
  -2  -5  12       63.24       68.31      7.12 o 
  -1  -5  12        8.12       11.10      4.22 o 
   0  -5  12        0.58        1.81      3.50 o 
   1  -5  12        1.39        2.53      5.67 o 
   2  -5  12        1.70       -0.48      6.16 o 
   3  -5  12        8.74       16.41      7.60 o 
   4  -5  12        0.18       -2.41      8.69 o 
  -9  -4  12        2.92        4.22      3.86 o 
  -8  -4  12        8.41       11.10      4.22 o 
  -7  -4  12        0.47        1.93      3.02 o 
  -6  -4  12       25.28       31.86      4.59 o 
  -5  -4  12       53.39       62.52      4.10 o 
  -4  -4  12        1.84       -0.60      3.02 o 
  -3  -4  12        3.77        5.19      3.74 o 
  -2  -4  12       16.03       21.12      4.34 o 
  -1  -4  12       11.25       14.00      4.10 o 
   0  -4  12        5.63        4.34      3.62 o 
   1  -4  12       10.72       13.64      5.43 o 
   2  -4  12       13.60       13.03      5.91 o 
   3  -4  12        7.72       13.52      6.64 o 
   4  -4  12       28.41       37.90      4.22 o 
 -10  -3  12        1.26        3.62      3.74 o 
  -9  -3  12        4.64        3.50      3.38 o 
  -8  -3  12        2.85        2.90      2.90 o 
  -7  -3  12       10.55       10.98      3.38 o 
  -6  -3  12       35.84       36.33      4.59 o 
  -5  -3  12       13.93       12.67      2.41 o 
  -4  -3  12        9.50       10.02      2.17 o 
  -3  -3  12       54.25       54.07      5.55 o 
  -2  -3  12      136.62      138.80      8.33 o 
  -1  -3  12       22.69       22.69      4.22 o 
   0  -3  12       12.85       13.16      3.86 o 
   1  -3  12        2.86        1.57      4.10 o 
   2  -3  12       11.20       10.02      5.19 o 
   3  -3  12        6.23        5.79      5.55 o 
   4  -3  12        1.73        0.48      2.90 o 
   5  -3  12       13.60       18.95      8.33 o 
 -10  -2  12        6.38        8.45      3.86 o 
  -9  -2  12        3.39        3.26      3.02 o 
  -8  -2  12        7.48        6.16      3.14 o 
  -7  -2  12        4.04        3.62      2.66 o 
  -6  -2  12       76.69       67.83      5.31 o 
  -5  -2  12       37.75       37.54      3.02 o 
  -4  -2  12        0.02       -0.84      1.45 o 
  -3  -2  12      149.15      140.00      7.48 o 
  -2  -2  12       46.27       44.29      4.71 o 
  -1  -2  12       65.91       67.11      5.67 o 
   0  -2  12       35.57       32.83      4.47 o 
   1  -2  12        1.17        3.14      3.50 o 
   2  -2  12        8.61        8.93      4.59 o 
   3  -2  12        0.79        1.33      4.22 o 
   4  -2  12        5.79        9.17      5.55 o 
   5  -2  12        1.99        9.05      7.12 o 
 -11  -1  12        0.81        0.60      3.50 o 
 -10  -1  12       17.48       17.38      4.22 o 
  -9  -1  12        1.00        2.66      2.90 o 
  -8  -1  12        3.51        4.34      2.66 o 
  -7  -1  12        7.06        8.81      2.78 o 
  -6  -1  12       26.36       25.47      3.74 o 
  -5  -1  12       23.03       23.41      2.41 o 
  -4  -1  12        4.86        2.78      1.69 o 
  -3  -1  12       17.97       11.95      2.53 o 
  -2  -1  12       87.72       75.55      5.43 o 
  -1  -1  12       37.62       30.05      3.98 o 
   0  -1  12        0.23       -0.97      2.29 o 
   1  -1  12       25.78       20.04      4.34 o 
   2  -1  12       11.98       14.00      4.59 o 
   3  -1  12       10.90       10.74      4.71 o 
   4  -1  12        3.78        6.03      4.95 o 
   5  -1  12       16.15       16.41      6.52 o 
 -11   0  12        1.98        3.62      2.90 o 
 -10   0  12        0.00        0.97      3.26 o 
  -9   0  12        1.50        2.29      2.78 o 
  -8   0  12        0.09       -0.24      2.41 o 
  -7   0  12        1.47        2.66      2.53 o 
  -6   0  12       12.67       14.12      3.38 o 
  -5   0  12        1.38        0.84      1.57 o 
  -4   0  12        0.01       -0.12      1.33 o 
  -3   0  12      267.06      238.25      5.79 o 
  -2   0  12      305.55      279.41      9.41 o 
  -1   0  12        5.29        6.76      2.53 o 
   0   0  12       35.14       32.10      3.98 o 
   1   0  12       16.31       26.07      4.34 o 
   2   0  12        0.55        0.12      3.26 o 
   3   0  12        0.02       -0.60      3.74 o 
   4   0  12        0.23        4.83      4.59 o 
   5   0  12        0.14       -1.81      5.31 o 
 -11   1  12        0.81        0.36      2.53 o 
 -10   1  12       17.49       18.71      4.34 o 
  -9   1  12        1.00       -0.84      2.78 o 
  -8   1  12        3.51        5.19      3.14 o 
  -7   1  12        7.06        5.67      2.66 o 
  -6   1  12       26.32       24.02      3.50 o 
  -5   1  12       23.05       21.97      2.17 o 
  -4   1  12        4.87        3.26      1.45 o 
  -3   1  12       17.96       17.86      2.05 o 
  -2   1  12       87.68       57.81      3.26 o 
  -1   1  12       37.60       29.09      3.50 o 
   0   1  12        0.23       -1.33      1.81 o 
   1   1  12       25.80       22.21      3.74 o 
   2   1  12       11.99       10.86      3.98 o 
   3   1  12       10.89       10.74      4.22 o 
   4   1  12        3.78        5.67      4.59 o 
   5   1  12       16.15       23.90      6.03 o 
 -10   2  12        6.37        7.64      2.66 o 
  -9   2  12        3.39        7.17      2.56 o 
  -8   2  12        7.48        5.64      2.04 o 
  -7   2  12        4.05        3.58      2.00 o 
  -6   2  12       76.65       67.20      3.58 o 
  -5   2  12       37.72       35.87      5.79 o 
  -4   2  12        0.02       -0.20      1.07 o 
  -3   2  12      149.24      121.54      4.10 o 
  -2   2  12       46.33       30.78     17.08 o 
  -1   2  12       65.91       46.83      7.12 o 
   0   2  12       35.54       27.40      3.62 o 
   1   2  12        1.17        0.72      2.29 o 
   2   2  12        8.61        6.03      3.38 o 
   3   2  12        0.79        1.09      3.50 o 
   4   2  12        5.79        7.24      4.47 o 
   5   2  12        1.99        3.02      5.31 o 
 -10   3  12        1.27        3.44      2.38 o 
  -9   3  12        4.64        5.53      2.43 o 
  -8   3  12        2.85        2.46      2.15 o 
  -7   3  12       10.55       12.55      2.43 o 
  -6   3  12       35.86       34.29      3.06 o 
  -5   3  12       13.92       10.88      2.25 o 
  -4   3  12        9.50        6.25      1.44 o 
  -3   3  12       54.23       44.89      3.14 o 
  -2   3  12      136.60      114.30      4.22 o 
  -1   3  12       22.69       25.87      2.39 o 
   0   3  12       12.85       14.74      2.32 o 
   1   3  12        2.87        0.86      1.83 o 
   2   3  12       11.21        7.86      2.52 o 
   3   3  12        6.23        6.01      3.44 o 
   4   3  12        1.73        2.66      4.34 o 
   5   3  12       13.60       18.10      5.67 o 
 -10   4  12       10.11       10.93      2.93 o 
  -9   4  12        2.93        3.58      2.17 o 
  -8   4  12        8.42        9.17      2.60 o 
  -7   4  12        0.47        0.98      1.94 o 
  -6   4  12       25.30       27.91      3.09 o 
  -5   4  12       53.37       49.51      3.40 o 
  -4   4  12        1.85        0.96      1.44 o 
  -3   4  12        3.76        3.22      1.49 o 
  -2   4  12       16.02       18.98      2.34 o 
  -1   4  12       11.24       10.45      2.15 o 
   0   4  12        5.63        5.31      3.14 o 
   1   4  12       10.72        9.91      2.29 o 
   2   4  12       13.60       16.41      2.97 o 
   3   4  12        7.72       11.75      2.97 o 
   4   4  12       28.41       32.35      5.91 o 
  -9   5  12        5.68        5.76      2.52 o 
  -8   5  12        2.65        2.63      2.23 o 
  -7   5  12        4.84        4.24      2.42 o 
  -6   5  12        3.48        3.38      2.39 o 
  -5   5  12       30.07       26.46      3.74 o 
  -4   5  12       24.63       26.74      2.34 o 
  -3   5  12       53.95       57.87      3.66 o 
  -2   5  12       63.26       69.93      3.97 o 
  -1   5  12        8.13        7.22      2.17 o 
   0   5  12        0.58        0.13      1.94 o 
   1   5  12        1.39        0.64      1.97 o 
   2   5  12        1.70        1.13      2.46 o 
   3   5  12        8.74        9.03      3.04 o 
   4   5  12        0.18        2.47      3.32 o 
  -9   6  12        1.11        0.86      2.61 o 
  -8   6  12        6.15        9.40      2.90 o 
  -7   6  12       11.98       16.88      3.23 o 
  -6   6  12        0.47        0.85      2.38 o 
  -5   6  12       34.69       39.63      3.84 o 
  -4   6  12        1.85        1.15      1.69 o 
  -3   6  12       26.52       30.56      3.13 o 
  -2   6  12        2.48        2.68      2.04 o 
  -1   6  12        2.78        2.69      2.09 o 
   0   6  12       13.63       15.56      2.67 o 
   1   6  12        0.38        0.97      2.39 o 
   2   6  12        5.80        7.95      3.02 o 
   3   6  12        6.37       11.03      3.98 o 
  -8   7  12        2.38        3.55      2.90 o 
  -7   7  12        0.80        1.83      2.36 o 
  -6   7  12        5.70        7.69      3.20 o 
  -5   7  12       11.85       12.28      3.11 o 
  -4   7  12        8.87        7.67      2.64 o 
  -3   7  12       25.75       38.21      4.41 o 
  -2   7  12        0.58        0.32      2.32 o 
  -1   7  12        0.04       -1.61      2.17 o 
   0   7  12       13.12       13.61      2.81 o 
   1   7  12        0.12       -0.29      2.42 o 
   2   7  12        0.17        0.61      2.78 o 
  -6   8  12        0.66        2.00      3.32 o 
  -5   8  12        1.94        2.19      2.95 o 
  -4   8  12        5.61        6.67      3.09 o 
  -3   8  12        1.12       -0.12      2.87 o 
  -2   8  12        3.78        3.96      2.78 o 
  -1   8  12        0.66       -0.53      2.42 o 
   0   8  12        4.24        3.04      2.77 o 
   1   8  12       11.14       10.84      3.07 o 
  -3   9  12       10.18       12.92      3.80 o 
  -2   9  12        0.11       -0.45      3.06 o 
   0  -7  13        1.45        3.02      5.19 o 
   1  -7  13        2.49        2.78      7.36 o 
  -3  -6  13        3.59        5.31      4.71 o 
  -2  -6  13        1.04        3.02      4.47 o 
  -1  -6  13        0.56        3.74      4.59 o 
   0  -6  13        5.83        4.71      5.19 o 
   1  -6  13        4.83       11.71      7.97 o 
   2  -6  13        1.33       -0.24      8.09 o 
  -5  -5  13       20.21       26.19      5.67 o 
  -4  -5  13       18.25       24.38      5.43 o 
  -3  -5  13        8.73       11.59      4.47 o 
  -2  -5  13        3.81        4.95      4.10 o 
  -1  -5  13        3.94        6.88      4.22 o 
   0  -5  13        0.08       -2.05      3.74 o 
   1  -5  13        1.65        2.66      6.64 o 
   2  -5  13        0.24        3.26      7.12 o 
   3  -5  13        4.43        6.16      8.09 o 
  -9  -4  13        2.25        1.93      3.98 o 
  -8  -4  13        1.10        1.93      3.62 o 
  -7  -4  13        2.30        4.47      3.62 o 
  -6  -4  13       22.25       27.16      4.59 o 
  -5  -4  13        9.02        7.60      4.10 o 
  -4  -4  13        4.40        6.76      3.62 o 
  -3  -4  13       20.58       20.64      4.71 o 
  -2  -4  13        4.59        8.33      3.98 o 
  -1  -4  13       16.63       16.66      4.71 o 
   0  -4  13       15.35       16.29      4.71 o 
   1  -4  13        0.29       -0.12      5.31 o 
   2  -4  13       19.20       28.12      7.72 o 
   3  -4  13        0.64        5.91      6.88 o 
 -10  -3  13        0.31        0.60      3.86 o 
  -9  -3  13        3.75        5.31      3.74 o 
  -8  -3  13       10.31       16.29      4.22 o 
  -7  -3  13        2.41        2.41      3.14 o 
  -6  -3  13        4.99        6.28      3.02 o 
  -5  -3  13       13.05       14.85      2.78 o 
  -4  -3  13       11.96       17.26      4.22 o 
  -3  -3  13        5.69        6.76      3.26 o 
  -2  -3  13       29.89       30.90      4.59 o 
  -1  -3  13       44.97       45.74      5.67 o 
   0  -3  13        1.09        3.26      3.26 o 
   1  -3  13        0.35       -0.24      4.47 o 
   2  -3  13        6.99        9.29      5.55 o 
   3  -3  13        9.43       15.93      6.76 o 
   4  -3  13        0.79        4.95      7.36 o 
 -10  -2  13        1.39        2.17      3.74 o 
  -9  -2  13        9.19        9.90      3.74 o 
  -8  -2  13        5.55        2.78      3.02 o 
  -7  -2  13        5.98        9.17      3.38 o 
  -6  -2  13       34.73       34.64      4.34 o 
  -5  -2  13        9.86       14.12      2.53 o 
  -4  -2  13        4.91        4.10      2.90 o 
  -3  -2  13        4.02        3.26      2.66 o 
  -2  -2  13        8.80        7.36      3.02 o 
  -1  -2  13       13.65        9.17      3.26 o 
   0  -2  13       36.90       38.26      4.95 o 
   1  -2  13        1.73        1.45      3.74 o 
   2  -2  13       20.36       25.10      5.67 o 
   3  -2  13       13.03       18.22      6.16 o 
   4  -2  13        1.39        4.83      6.16 o 
 -10  -1  13        2.37        4.59      3.62 o 
  -9  -1  13        1.52        1.33      2.90 o 
  -8  -1  13        4.11        4.83      2.66 o 
  -7  -1  13        0.10       -0.60      2.41 o 
  -6  -1  13        2.89        2.66      2.53 o 
  -5  -1  13       14.97       14.97      2.29 o 
  -4  -1  13       24.49       23.17      2.41 o 
  -3  -1  13        0.65        1.57      2.29 o 
  -2  -1  13      101.75       88.23      6.03 o 
  -1  -1  13       37.26       35.36      4.47 o 
   0  -1  13        6.70        7.60      3.26 o 
   1  -1  13        4.84        1.09      3.26 o 
   2  -1  13       11.46       15.09      4.95 o 
   3  -1  13        0.66        3.26      4.83 o 
   4  -1  13        6.97        3.26      5.43 o 
 -10   0  13        0.27        1.21      3.02 o 
  -9   0  13       17.68       18.47      3.86 o 
  -8   0  13       22.77       20.88      3.86 o 
  -7   0  13        0.15       -0.84      2.17 o 
  -6   0  13        9.20        9.29      3.02 o 
  -5   0  13       27.74       31.62      2.66 o 
  -4   0  13        8.77       10.38      1.81 o 
  -3   0  13       22.41       15.09      2.05 o 
  -2   0  13        0.51        0.48      2.29 o 
  -1   0  13        1.20       -1.33      2.05 o 
   0   0  13        0.00       -0.48      2.29 o 
   1   0  13        4.10       -1.21      2.66 o 
   2   0  13        0.03       -1.21      3.62 o 
   3   0  13        8.70        7.97      4.83 o 
   4   0  13        1.63        2.53      5.07 o 
 -10   1  13        2.37        4.22      3.62 o 
  -9   1  13        1.52        4.47      3.26 o 
  -8   1  13        4.10        5.19      3.26 o 
  -7   1  13        0.10        1.57      2.41 o 
  -6   1  13        2.90        3.62      2.41 o 
  -5   1  13       14.97       12.55      1.93 o 
  -4   1  13       24.46       19.67      2.17 o 
  -3   1  13        0.65        1.45      1.45 o 
  -2   1  13      101.77       85.57      5.67 o 
  -1   1  13       37.26       34.52      4.10 o 
   0   1  13        6.70       10.26      3.14 o 
   1   1  13        4.84        1.33      2.66 o 
   2   1  13       11.46       14.24      4.34 o 
   3   1  13        0.66       -0.12      4.34 o 
   4   1  13        6.97        9.53      5.31 o 
 -10   2  13        1.39        0.48      3.26 o 
  -9   2  13        9.20       13.28      4.22 o 
  -8   2  13        5.57        4.71      2.90 o 
  -7   2  13        5.98        4.10      2.66 o 
  -6   2  13       34.73       30.17      3.98 o 
  -5   2  13        9.84       11.95      2.90 o 
  -4   2  13        4.91        2.78      1.57 o 
  -3   2  13        4.04        2.66      1.45 o 
  -2   2  13        8.80        5.67      1.69 o 
  -1   2  13       13.64        8.45      2.78 o 
   0   2  13       36.90       37.42      4.34 o 
   1   2  13        1.73        3.14      2.53 o 
   2   2  13       20.36       22.21      4.59 o 
   3   2  13       13.03       13.28      4.71 o 
   4   2  13        1.39       -0.84      4.47 o 
 -10   3  13        0.31       -0.61      2.67 o 
  -9   3  13        3.75        4.71      2.47 o 
  -8   3  13       10.33       11.63      2.52 o 
  -7   3  13        2.42        2.17      2.03 o 
  -6   3  13        4.99        5.61      2.11 o 
  -5   3  13       13.05       12.09      3.14 o 
  -4   3  13       11.98       11.46      2.17 o 
  -3   3  13        5.69        5.39      1.49 o 
  -2   3  13       29.90       31.49      4.77 o 
  -1   3  13       44.98       38.50      4.22 o 
   0   3  13        1.09       -0.24      2.17 o 
   1   3  13        0.35       -0.72      2.05 o 
   2   3  13        7.00        6.28      4.10 o 
   3   3  13        9.43        9.41      4.59 o 
   4   3  13        0.79        1.57      4.59 o 
  -9   4  13        2.24        1.45      2.63 o 
  -8   4  13        1.10        1.60      2.37 o 
  -7   4  13        2.31        2.85      2.25 o 
  -6   4  13       22.28       25.73      4.65 o 
  -5   4  13        9.04        9.25      2.39 o 
  -4   4  13        4.40        5.36      1.64 o 
  -3   4  13       20.55       19.84      2.17 o 
  -2   4  13        4.59        5.40      1.72 o 
  -1   4  13       16.63       17.32      2.58 o 
   0   4  13       15.34       18.10      2.73 o 
   1   4  13        0.29       -0.16      2.19 o 
   2   4  13       19.20       27.02      3.80 o 
   3   4  13        0.64       -1.44      2.94 o 
  -9   5  13        3.97        5.79      2.67 o 
  -8   5  13        1.87        2.92      2.67 o 
  -7   5  13        1.83        1.97      2.49 o 
  -6   5  13        2.35        2.27      2.46 o 
  -5   5  13       20.22       21.66      4.47 o 
  -4   5  13       18.23       20.13      2.78 o 
  -3   5  13        8.74        9.36      3.02 o 
  -2   5  13        3.81        3.74      1.99 o 
  -1   5  13        3.94        4.29      2.25 o 
   0   5  13        0.08        0.02      2.17 o 
   1   5  13        1.65        3.07      2.46 o 
   2   5  13        0.23       -0.59      2.85 o 
   3   5  13        4.43        7.59      3.63 o 
  -8   6  13        0.61        1.19      3.01 o 
  -7   6  13        0.60        0.12      2.93 o 
  -6   6  13        2.16        2.36      2.64 o 
  -5   6  13       11.45       12.83      3.02 o 
  -4   6  13       10.04       12.72      2.39 o 
  -3   6  13        3.59        7.25      2.67 o 
  -2   6  13        1.05        1.27      2.20 o 
  -1   6  13        0.56       -2.48      2.41 o 
   0   6  13        5.83        6.88      2.65 o 
   1   6  13        4.83        5.69      2.81 o 
   2   6  13        1.33        3.40      3.14 o 
  -7   7  13        4.74        4.92      3.25 o 
  -6   7  13        9.55       12.43      3.60 o 
  -5   7  13        2.87        4.95      3.07 o 
  -4   7  13       11.70       17.86      2.73 o 
  -3   7  13        1.60        0.68      2.46 o 
  -2   7  13        6.72       11.07      2.95 o 
  -1   7  13        4.58        5.73      2.64 o 
   0   7  13        1.45       -0.36      2.59 o 
   1   7  13        2.49        2.84      2.94 o 
  -5   8  13        6.62       10.12      3.61 o 
  -4   8  13        2.11        2.61      3.13 o 
  -3   8  13        0.11       -3.14      4.22 o 
  -2   8  13        1.08        0.38      2.95 o 
  -1   8  13        1.88        2.83      2.78 o 
  -1  -7  14        4.50        4.83      5.79 o 
  -3  -6  14        2.02       -1.33      4.34 o 
  -2  -6  14        4.53        7.97      4.95 o 
  -1  -6  14        1.04       -1.81      5.07 o 
   0  -6  14        0.73        4.71      5.19 o 
  -5  -5  14       12.74       14.36      5.55 o 
  -4  -5  14        3.93        3.02      4.22 o 
  -3  -5  14        1.05       -0.72      3.86 o 
  -2  -5  14        1.73        2.78      4.22 o 
  -1  -5  14        9.23       11.35      5.31 o 
   0  -5  14        2.44       -2.17      4.10 o 
   1  -5  14        1.41        0.12      7.12 o 
  -8  -4  14        6.21        7.97      4.59 o 
  -7  -4  14        2.47        4.59      4.10 o 
  -5  -4  14        6.04        6.88      4.10 o 
  -4  -4  14        3.26        5.07      3.86 o 
  -3  -4  14       10.21       10.74      4.22 o 
  -2  -4  14        4.99        7.36      3.98 o 
  -1  -4  14        2.05        4.34      4.10 o 
   0  -4  14        0.76       -0.48      3.62 o 
   1  -4  14        2.53        2.17      6.28 o 
   2  -4  14        6.28       11.35      7.12 o 
  -9  -3  14        1.41        1.93      3.98 o 
  -8  -3  14        3.66        6.28      3.74 o 
  -7  -3  14        1.09        2.53      3.38 o 
  -6  -3  14        0.79        3.98      3.50 o 
  -5  -3  14        1.21        0.72      3.38 o 
  -4  -3  14        0.70        1.09      3.38 o 
  -3  -3  14        6.11        6.03      3.38 o 
  -2  -3  14        1.33        1.21      3.14 o 
  -1  -3  14        3.56        2.17      3.38 o 
   0  -3  14        5.68       11.10      3.98 o 
   1  -3  14        4.56        5.07      5.19 o 
   2  -3  14        9.92       16.05      6.64 o 
   3  -3  14        1.46        4.47      6.76 o 
  -9  -2  14        3.67        2.90      3.50 o 
  -8  -2  14        4.97        7.60      3.50 o 
  -7  -2  14        2.11        1.57      2.90 o 
  -6  -2  14        2.49        2.41      3.02 o 
  -5  -2  14        3.59        6.76      3.38 o 
  -4  -2  14        6.61        6.64      3.26 o 
  -3  -2  14       16.92       23.17      4.22 o 
  -2  -2  14        7.76       10.86      3.38 o 
  -1  -2  14       31.74       33.07      4.95 o 
   0  -2  14       14.73       19.91      4.22 o 
   1  -2  14       10.19        7.60      4.34 o 
   2  -2  14        1.97        2.53      5.31 o 
   3  -2  14       12.66       15.21      6.40 o 
  -9  -1  14        2.93        2.78      3.38 o 
  -8  -1  14        2.40        2.90      3.14 o 
  -7  -1  14        7.04        3.38      2.78 o 
  -6  -1  14        1.99        2.29      2.90 o 
  -5  -1  14        8.64       11.95      2.29 o 
  -4  -1  14        0.92        1.57      2.29 o 
  -3  -1  14        5.04        5.31      2.78 o 
  -2  -1  14        0.18       -0.72      2.41 o 
  -1  -1  14        6.19        5.19      2.90 o 
   0  -1  14       10.80       10.98      3.74 o 
   1  -1  14        1.78        0.24      3.14 o 
   2  -1  14        3.60        1.33      4.47 o 
   3  -1  14        3.77        2.29      5.31 o 
 -10   0  14        0.06        1.21      3.26 o 
  -9   0  14        0.43        0.00      3.02 o 
  -8   0  14        3.85        3.26      2.90 o 
  -7   0  14        4.33        7.60      3.14 o 
  -6   0  14        1.53        1.69      2.78 o 
  -5   0  14        1.57        0.72      1.69 o 
  -4   0  14        0.03        0.00      1.69 o 
  -3   0  14        1.62        2.05      2.41 o 
  -2   0  14        7.33        6.64      2.78 o 
  -1   0  14       20.63       14.60      3.50 o 
   0   0  14       31.77       39.35      4.95 o 
   1   0  14       25.53       32.23      4.83 o 
   2   0  14        0.15        1.93      4.59 o 
   3   0  14       12.39       17.74      5.79 o 
  -9   1  14        2.93        3.38      3.38 o 
  -8   1  14        2.40        0.97      3.02 o 
  -7   1  14        7.05        5.19      2.78 o 
  -6   1  14        1.99        0.72      2.29 o 
  -5   1  14        8.66       11.47      2.90 o 
  -4   1  14        0.93       -0.12      1.45 o 
  -3   1  14        5.04        3.98      2.41 o 
  -2   1  14        0.18        1.09      2.29 o 
  -1   1  14        6.19        7.72      2.90 o 
   0   1  14       10.80       13.28      3.50 o 
   1   1  14        1.78        2.17      3.02 o 
   2   1  14        3.60        3.50      4.59 o 
   3   1  14        3.77        6.40      5.07 o 
  -9   2  14        3.66        1.69      3.62 o 
  -8   2  14        4.96        5.43      3.02 o 
  -7   2  14        2.11        2.05      2.78 o 
  -6   2  14        2.49        3.26      2.66 o 
  -5   2  14        3.60        4.83      2.78 o 
  -4   2  14        6.61        6.03      1.81 o 
  -3   2  14       16.93       16.29      2.17 o 
  -2   2  14        7.76        9.66      2.66 o 
  -1   2  14       31.74       28.24      3.86 o 
   0   2  14       14.74       17.26      3.50 o 
   1   2  14       10.19        9.53      3.26 o 
   2   2  14        1.97       -0.36      4.22 o 
   3   2  14       12.66       19.07      5.67 o 
  -9   3  14        1.41        1.81      3.38 o 
  -8   3  14        3.66        5.31      3.38 o 
  -7   3  14        1.10        2.29      3.02 o 
  -6   3  14        0.79        0.60      2.78 o 
  -5   3  14        1.22        3.38      2.90 o 
  -4   3  14        0.70       -0.36      1.69 o 
  -3   3  14        6.11        6.16      1.93 o 
  -2   3  14        1.32        0.24      2.17 o 
  -1   3  14        3.56        2.41      2.41 o 
   0   3  14        5.68        5.43      2.78 o 
   1   3  14        4.56        3.50      3.14 o 
   2   3  14        9.92       12.31      4.83 o 
   3   3  14        1.46        2.41      4.71 o 
  -8   4  14        6.20        9.99      2.92 o 
  -7   4  14        2.47        2.97      2.52 o 
  -6   4  14        3.31        4.93      2.61 o 
  -5   4  14        6.05        7.42      2.49 o 
  -4   4  14        3.25        4.30      1.73 o 
  -3   4  14       10.21       10.38      2.41 o 
  -2   4  14        4.99        4.83      2.17 o 
  -1   4  14        2.06        3.50      3.02 o 
   0   4  14        0.76        1.93      2.90 o 
   1   4  14        2.53        3.62      3.26 o 
   2   4  14        6.28       11.71      4.71 o 
  -8   5  14        6.28        8.58      3.44 o 
  -7   5  14        1.37       -0.03      2.68 o 
  -6   5  14        2.37        2.53      3.38 o 
  -5   5  14       12.76       15.19      3.02 o 
  -4   5  14        3.93        4.54      1.99 o 
  -3   5  14        1.05        1.64      1.85 o 
  -2   5  14        1.73        1.70      1.86 o 
  -1   5  14        9.23        9.43      2.73 o 
   0   5  14        2.44        1.76      2.52 o 
   1   5  14        1.41        1.11      2.88 o 
  -7   6  14        2.36        4.21      3.04 o 
  -6   6  14        4.57        6.75      3.04 o 
  -5   6  14        0.57        0.63      2.80 o 
  -4   6  14       15.98       21.05      2.83 o 
  -3   6  14        2.02        2.98      2.23 o 
  -2   6  14        4.53        6.65      2.64 o 
  -1   6  14        1.04        2.75      2.72 o 
   0   6  14        0.72        1.06      2.63 o 
  -5   7  14        1.41        0.25      3.04 o 
  -4   7  14        3.66        4.72      2.54 o 
  -3   7  14        1.79        5.19      4.95 o 
  -2   7  14        1.98        3.01      3.10 o 
  -1   7  14        4.50        5.83      3.06 o 
  -4  -6  15        2.75        1.33      5.19 o 
  -3  -6  15        0.91        2.66      5.31 o 
  -2  -6  15        0.14        5.55      5.07 o 
  -5  -5  15        4.19        5.31      5.07 o 
  -4  -5  15        0.52       -2.53      4.47 o 
  -3  -5  15        1.89        0.97      4.59 o 
  -2  -5  15        1.84        1.09      4.71 o 
  -1  -5  15        1.43        3.38      4.95 o 
   0  -5  15        1.15        0.84      5.31 o 
  -5  -4  15        3.28        7.12      4.83 o 
  -4  -4  15        7.45        8.69      4.34 o 
  -3  -4  15        4.46        2.41      3.98 o 
  -2  -4  15        0.79        1.45      3.86 o 
  -1  -4  15        0.57        2.90      4.47 o 
   0  -4  15        0.58        3.02      4.71 o 
   1  -4  15        2.57        4.95      6.76 o 
  -8  -3  15        0.43        2.53      3.86 o 
  -7  -3  15       22.05       32.10      5.55 o 
  -5  -3  15        0.18        0.00      4.34 o 
  -4  -3  15        2.60        4.95      4.10 o 
  -3  -3  15        1.75        2.17      3.50 o 
  -2  -3  15        4.28        3.26      3.62 o 
  -1  -3  15        3.03        3.38      3.74 o 
   0  -3  15        2.96        4.83      4.10 o 
   1  -3  15        4.77        6.76      4.95 o 
  -8  -2  15        3.21        3.38      3.74 o 
  -7  -2  15       10.85       17.98      4.22 o 
  -4  -2  15        0.79        2.17      3.14 o 
  -3  -2  15        2.46        3.26      3.14 o 
  -2  -2  15        5.52        7.12      3.50 o 
  -1  -2  15        0.14        2.29      3.62 o 
   0  -2  15        5.07        8.93      3.98 o 
   1  -2  15        2.71        0.36      3.86 o 
   2  -2  15        7.07       10.86      6.28 o 
  -9  -1  15        0.20       -0.60      3.26 o 
  -8  -1  15        2.86        3.62      3.26 o 
  -7  -1  15       14.57       11.35      3.38 o 
  -6  -1  15        0.73        3.74      3.26 o 
  -4  -1  15        2.31        2.90      2.78 o 
  -3  -1  15        1.72        1.21      2.66 o 
  -2  -1  15        3.06        2.41      2.78 o 
  -1  -1  15        5.00        5.91      3.26 o 
   0  -1  15        2.84        5.91      3.62 o 
   1  -1  15       15.86       18.95      4.59 o 
   2  -1  15       12.28       15.81      5.91 o 
  -9   0  15        4.53        4.83      3.50 o 
  -8   0  15        0.16        0.72      3.02 o 
  -7   0  15        0.26       -1.21      3.02 o 
  -6   0  15        3.81        3.14      2.66 o 
  -5   0  15        0.22        3.62      3.02 o 
  -4   0  15        2.05        2.17      2.53 o 
  -3   0  15        1.40        0.00      2.66 o 
  -2   0  15        1.78        3.38      2.66 o 
  -1   0  15        0.35        1.09      2.78 o 
   0   0  15        9.05        8.57      3.50 o 
   1   0  15        2.03        0.00      3.14 o 
   2   0  15        1.81        1.57      5.07 o 
  -9   1  15        0.20        1.57      3.38 o 
  -8   1  15        2.85        1.21      3.02 o 
  -7   1  15       14.56       14.00      3.50 o 
  -6   1  15        0.73        0.60      2.78 o 
  -5   1  15        0.02        0.84      2.41 o 
  -4   1  15        2.32        2.78      2.53 o 
  -3   1  15        1.72        1.57      2.41 o 
  -2   1  15        3.05        2.05      2.53 o 
  -1   1  15        5.00        6.28      3.02 o 
   0   1  15        2.84        5.79      3.14 o 
   1   1  15       15.86       16.29      4.22 o 
   2   1  15       12.28       16.66      5.55 o 
  -8   2  15        3.21        4.95      3.38 o 
  -7   2  15       10.85       13.28      3.50 o 
  -6   2  15        0.79       -1.33      2.53 o 
  -5   2  15        6.00        4.34      2.78 o 
  -4   2  15        0.79        2.41      1.93 o 
  -3   2  15        2.47        1.93      2.66 o 
  -2   2  15        5.52        5.19      2.90 o 
  -1   2  15        0.14        1.69      2.78 o 
   0   2  15        5.07        5.67      3.38 o 
   1   2  15        2.71        2.78      3.38 o 
   2   2  15        7.07        7.00      5.07 o 
  -8   3  15        0.43       -0.24      3.14 o 
  -7   3  15       22.04       23.17      4.34 o 
  -6   3  15        1.51        0.72      3.14 o 
  -5   3  15        0.18        0.48      2.90 o 
  -4   3  15        2.60        3.26      1.93 o 
  -3   3  15        1.74        4.34      2.66 o 
  -2   3  15        4.29        5.31      2.90 o 
  -1   3  15        3.03        4.59      3.02 o 
   0   3  15        2.96        4.47      3.26 o 
   1   3  15        4.78        7.85      3.74 o 
  -7   4  15        0.88        2.53      3.38 o 
  -6   4  15        0.25        0.97      3.14 o 
  -5   4  15        3.28        3.62      3.38 o 
  -4   4  15        7.46        7.00      2.29 o 
  -3   4  15        4.46        3.50      2.05 o 
  -2   4  15        0.79        0.48      2.66 o 
  -1   4  15        0.57        1.33      2.78 o 
   0   4  15        0.58        1.21      3.02 o 
   1   4  15        2.57        1.81      3.62 o 
  -6   5  15        3.63        0.36      3.62 o 
  -5   5  15        4.20        2.90      4.10 o 
  -4   5  15        0.52        0.36      2.29 o 
  -3   5  15        1.89        5.19      2.66 o 
  -2   5  15        1.84        1.93      3.26 o 
  -1   5  15        1.43        3.14      3.38 o 
   0   5  15        1.15        0.00      3.38 o 
  -5   6  15        1.23        2.42      3.07 o 
  -4   6  15        2.76        2.62      2.48 o 
  -3   6  15        0.91       -0.10      3.28 o 
  -2   6  15        0.14        0.96      2.33 o 
  -4  -4  16        3.07        5.31      4.59 o 
  -3  -4  16        0.84       -0.48      4.47 o 
  -2  -4  16        0.42        0.60      4.59 o 
  -1  -4  16        7.38        9.90      5.19 o 
  -4  -3  16        2.85        1.57      3.98 o 
  -3  -3  16        5.05        6.52      4.83 o 
  -2  -3  16        7.52       11.22      4.59 o 
  -1  -3  16        1.16        3.14      4.59 o 
  -4  -2  16        0.23        0.72      3.26 o 
  -3  -2  16       12.41       17.62      4.59 o 
  -2  -2  16        0.49        0.36      3.38 o 
  -1  -2  16        4.39        8.57      4.10 o 
   0  -2  16        2.36        4.22      3.86 o 
  -8  -1  16        4.34        6.03      3.86 o 
  -7  -1  16        5.68        6.28      3.38 o 
  -4  -1  16        0.64        3.50      3.38 o 
  -3  -1  16        2.38        4.71      3.14 o 
  -2  -1  16       11.59       11.71      3.86 o 
  -1  -1  16        8.73       11.71      4.10 o 
   0  -1  16        2.44        9.90      4.47 o 
  -8   0  16       22.00       27.28      4.83 o 
  -7   0  16        0.10       -0.12      3.02 o 
  -4   0  16        0.09       -0.97      2.90 o 
  -3   0  16        6.52        9.29      3.50 o 
  -2   0  16        0.09       -1.57      2.66 o 
  -1   0  16        0.09        0.36      3.14 o 
   0   0  16        3.42        4.47      3.62 o 
  -8   1  16        4.34        4.10      3.50 o 
  -7   1  16        5.69        6.16      3.74 o 
  -6   1  16        2.17        5.07      3.38 o 
  -4   1  16        0.64       -0.60      2.78 o 
  -3   1  16        2.39        1.69      2.78 o 
  -2   1  16       11.60       11.22      3.50 o 
  -1   1  16        8.73       10.02      3.62 o 
   0   1  16        2.44        7.24      3.74 o 
  -7   2  16        0.12        0.60      3.14 o 
  -6   2  16       15.31       14.85      3.98 o 
  -5   2  16        0.04        1.09      3.14 o 
  -4   2  16        0.23        1.93      2.78 o 
  -3   2  16       12.40       15.21      3.62 o 
  -2   2  16        0.49        0.72      2.78 o 
  -1   2  16        4.40       10.14      3.74 o 
   0   2  16        2.36        2.78      3.26 o 
  -7   3  16       10.04       10.38      3.86 o 
  -6   3  16        5.25        4.34      3.62 o 
  -5   3  16        1.48        7.00      3.62 o 
  -4   3  16        2.84        2.17      2.78 o 
  -3   3  16        5.05        5.31      3.26 o 
  -2   3  16        7.52        7.36      3.38 o 
  -1   3  16        1.16        1.33      3.02 o 
  -6   4  16        2.40        0.60      3.74 o 
  -5   4  16        0.31        1.57      3.86 o 
  -4   4  16        3.07        2.41      2.41 o 
  -2   4  16        0.42        0.72      3.02 o 
  -1   4  16        7.38        8.09      3.74 o 
  -4  -2  17        1.05        1.09      3.86 o 
  -3  -2  17       10.46       21.60      5.19 o 
  -4  -1  17        5.22        6.16      3.62 o 
  -3  -1  17        5.49       12.31      4.10 o 
  -2  -1  17        4.21        8.45      3.98 o 
  -4   0  17        1.86        3.86      3.26 o 
  -3   0  17        2.99        6.52      3.98 o 
  -2   0  17        6.81        4.10      3.62 o 
  -4   1  17        5.22        3.38      3.38 o 
  -3   1  17        5.49       11.59      4.10 o 
  -2   1  17        4.21       11.10      3.86 o 
  -4   2  17        1.05        1.93      3.38 o 
  -3   2  17       10.45       11.71      3.74 o 
                                                 
